# Supplementary material for: Field validation and application of the luminex triplex HIV assay to estimate HIV prevalence and HIV-1 incidence in Nigeria
Source: PLOS Glob Public Health. 2025 Apr 9;5(4):e0003455. doi: 10.1371/journal.pgph.0003455 (PMC11981228; doi:10.1371/journal.pgph.0003455)
Supplement: S1 Data — (XLSX) [file pgph.0003455.s001.xlsx]

## Sheet: All HIV Pos
		Multiplexing Results
	Serial numbers	Repeat Testing Comfirmatory			Multiplexing Results
		BR12	BR13	BR14	BR12	BR13	BR14
	1	30070.5	4933	84	30070.5	4933	84
	2	29117.5	7846	76	29117.5	7846	76
	3	28196	6984.5	105	28196	6984.5	105
	4	20827	677	69.5	19079	1002	105
	5	30986	5652	76	30986	5652	76
	6	31421	7354.5	57	31421	7354.5	57
	7	22403	7751	70	22403	7751	70
	8	20856	6287.5	80.5	20856	6287.5	80.5
	9	27902	15244	73	27902	15244	73
	10	29845	11890	99	29845	11890	99
	11	30680	5876.5	44	30680	5876.5	44
	12	31281.5	5309	60	31281.5	5309	60
	13	32168	4101	47	32168	4101	47
	14	32404	2136	53	32404	2136	53
	15	32623.5	8173	90	32623.5	8173	90
	16	27185	6536	249.5	27185	6536	249.5
	17	32325	4805	55	32325	4805	55
	18	32123	10916	90	32123	10916	90
	19	30874	9527	98	30874	9527	98
	20	32586	10640	76	32586	10640	76
	21	30763	15882	85	30763	15882	85
	22	28407	4509	209	28407	4509	209
	23	10930	9819	75	10930	9819	75
	24	31952	3975	50	31952	3975	50
	25	32553	2754	59	32553	2754	59
	26	32222	1689	19058	28755.5	2048	19620.5
	27	31750.5	4962.5	67	31750.5	4962.5	67
	28	32957	6389.5	57	32957	6389.5	57
	29	8470.5	123	42	7279	149	71
	30	29431	1311.5	56	16980.5	1144	80
	31	32591	9415	91	32591	9415	91
	32	30957	6151.5	53	30957	6151.5	53
	33	31636	4326	52	31636	4326	52
	34	31918	6932.5	63.5	31918	6932.5	63.5
	35	31861	6274	78	31861	6274	78
	36	32429	7344	128	32429	7344	128
	37	33149.5	6014	49	33149.5	6014	49
	38	32929	7687	46	32929	7687	46
	39	29726	4614	70	29726	4614	70
	40	25719	10211	91	25719	10211	91
	41	32129.5	6912.5	141	32129.5	6912.5	141
	42	31814	2520	61	31814	2520	61
	43	32191	7259.5	104.5	32191	7259.5	104.5
	44	30519.5	5765	62	30519.5	5765	62
	45	32545	6817	72	32545	6817	72
	46	32560	1724	44	29008	2515	80.5
	47	32463	3322	53	32463	3322	53
	48	30168	2054	136	30168	2054	136
	49	28943	4853	78	28943	4853	78
	50	27539	8016	102	27539	8016	102
	51	30937	3569	139.5	30937	3569	139.5
	52	29231.5	5108	46	29231.5	5108	46
	53	32662.5	8807	66.5	32662.5	8807	66.5
	54	30165	4189	53	30165	4189	53
	55	31219	1792.5	42	26377	2414	63
	56	27316	1938	53	25058.5	2144	99
	57	31491	472	52.5	26560	637	96.5
	58	32419.5	7479.5	64	32419.5	7479.5	64
	59	31105	2084	43	31105	2084	43
	60	31675	3426	62	31675	3426	62
	61	30742	5585	65	30742	5585	65
	62	30321	2954	56	30321	2954	56
	63	28600.5	3138	49.5	28600.5	3138	49.5
	64	27963.5	1040.5	64	27182.5	1366.5	110
	65	18384	10594	74.5	18384	10594	74.5
	66	31633.5	13550.5	210	31633.5	13550.5	210
	67	33126	1305	40.5	27731	2660	95
	68	30570	4638	52	30570	4638	52
	69	30261	5628	104	30261	5628	104
	70	32195	5140	66	32195	5140	66
	71	33580	1786	37	29489	2600	70
	72	31142	4945	78	31142	4945	78
	73	28956	2470.5	46.5	28956	2470.5	46.5
	74	30734	7449	54	30734	7449	54
	75	29046	2109	61	29046	2109	61
	76	32140.5	8180	72	32140.5	8180	72
	77	27349	1286	72.5	20523	1500.5	105
	78	21003	4821	78	21003	4821	78
	79	22768	1530.5	58	13728	992.5	47
	80	31825	3666.5	64	31825	3666.5	64
	81	13081	6930	179	13081	6930	179
	82	33079	6408	66	33079	6408	66
	83	32322.5	1625	61	27111	2151	109
	84	31832	4383	51	31832	4383	51
	85	31780	5954	63	31780	5954	63
	86	31106	4332	54.5	31106	4332	54.5
	87	29905.5	9177	61	29905.5	9177	61
	88	27976.5	4889	48	27976.5	4889	48
	89	34461	4431	102	34461	4431	102
	90	31536.5	2071.5	145	31536.5	2071.5	145
	91	32414	3116	170	32414	3116	170
	92	28853	7179	138	28853	7179	138
	93	31615	5195.5	90.5	31615	5195.5	90.5
	94	27086.5	4253	129	27086.5	4253	129
	95	28279	5997	106.5	28279	5997	106.5
	96	22644	7017	142	22644	7017	142
	97	28929	4909.5	127.5	28929	4909.5	127.5
	98	32301.5	2830.5	149	32301.5	2830.5	149
	99	25889	3145.5	263	25889	3145.5	263
	100	30510	5195.5	107	30510	5195.5	107
	101	31762	6515	99	31762	6515	99
	102	33624	9605	109	33624	9605	109
	103	25109	1495	71	21863.5	1348	55
	104	29151	3482	85	29151	3482	85
	105	30369	1445	104	17468	1117.5	55
	106	26850	2287	88	26850	2287	88
	107	28642	3756	175	28642	3756	175
	108	30814.5	9946	191	30814.5	9946	191
	109	24633.5	8324	180	24633.5	8324	180
	110	31147	7231.5	135	31147	7231.5	135
	111	33336	2212	132.5	33336	2212	132.5
	112	32064.5	5707	159	32064.5	5707	159
	113	31260	5969	155	31260	5969	155
	114	32059	3093	116	32059	3093	116
	115	24119.5	6748	265.5	24119.5	6748	265.5
	116	27683	5065	142.5	27683	5065	142.5
	117	32161	14312	120	32161	14312	120
	118	32486	9473	122	32486	9473	122
	119	30281	4705	217	30281	4705	217
	120	30416	8529	148	30416	8529	148
	121	24069	7932	86	24069	7932	86
	122	31478.5	1865	203	26544	1686.5	126
	123	33788.5	9748	108	33788.5	9748	108
	124	25155	7594	125.5	25155	7594	125.5
	125	32711.5	9802	217.5	32711.5	9802	217.5
	126	28769	7373.5	126	28769	7373.5	126
	127	33887	5913	155	33887	5913	155
	128	34060	10233	97	34060	10233	97
	129	31557	5987	68	31557	5987	68
	130	34229	3244	109	34229	3244	109
	131	34195.5	6640	90.5	34195.5	6640	90.5
	132	33170	5524	98	33170	5524	98
	133	33922	4232	64	33922	4232	64
	134	29566	6850	156	29566	6850	156
	135	33115	3572.5	85	33115	3572.5	85
	136	26146.5	15083	179.5	26146.5	15083	179.5
	137	28020	9465	248.5	28020	9465	248.5
	138	23515	4979	122	23515	4979	122
	139	32169	9158	115	32169	9158	115
	140	33464	5935	93	33464	5935	93
	141	31849.5	11952.5	809	31849.5	11952.5	809
	142	33184.5	4402.5	275.5	33184.5	4402.5	275.5
	143	29186	10639	232	29186	10639	232
	144	32143	7587	186.5	32143	7587	186.5
	145	31337	2958	163	31337	2958	163
	146	33232	2928	105.5	33232	2928	105.5
	147	25356	7179	139.5	25356	7179	139.5
	148	32248	8811.5	224	32248	8811.5	224
	149	33505	5540.5	177	33505	5540.5	177
	150	34710	5843	153	34710	5843	153
	151	33583	1889	153	26532	2005	127
	152	34905	3777.5	117	34905	3777.5	117
	153	32448	1700.5	199.5	27652	1644	173
	154	27099	5436.5	114	27099	5436.5	114
	155	27667	7725	91	27667	7725	91
	156	35698	4621	119	35698	4621	119
	157	34523	6152.5	65	34523	6152.5	65
	158	26574	4367	7646	21054	3847	7386
	159	33227.5	7154	133	33227.5	7154	133
	160	33447.5	9932	83	33447.5	9932	83
	161	32331	4288	137.5	32331	4288	137.5
	162	33889.5	2307	142	33889.5	2307	142
	163	19332.5	4075	68	19332.5	4075	68
	164	27409	1922	76	21611.5	1726	58
	165	32861	4996	99	32861	4996	99
	166	25405.5	349.5	83	19923.5	305.5	78
	167	28362	3093.5	124	28362	3093.5	124
	168	31502	3847	120.5	31502	3847	120.5
	169	26759.5	875.5	58	25742	893	49
	170	31725	7772	103	31725	7772	103
	171	33398	2087	117	33398	2087	117
	172	30579.5	4273	123	30579.5	4273	123
	173	21098	8276	131	21098	8276	131
	174	33750	1858.5	103	25968	1495	89.5
	175	32484	9600	120	32484	9600	120
	176	29284	9166	138	29284	9166	138
	177	103	58	37	5665.5	91	56
	178	31719.5	6406	86	31719.5	6406	86
	179	31360	6335	72	31360	6335	72
	180	16991	194	42	17184	265	69
	181	33478	3718	47	33478	3718	47
	182	29211	4405	76	29211	4405	76
	183	30785.5	9726	65	30785.5	9726	65
	184	29534.5	3294.5	51	29534.5	3294.5	51
	185	20013	2417.5	67.5	20013	2417.5	67.5
	186	29196	4817	109	29196	4817	109
	187	31624	2116	63	31624	2116	63
	188	32706	8770	86	32706	8770	86
	189	20407	4134	79	20407	4134	79
	190	33057	11738	128	33057	11738	128
	191	30674	2192	76.5	30674	2192	76.5
	192	31924	1739	276	28691	1660.5	217
	193	28532	6939	91	28532	6939	91
	194	30658	2162	54.5	30658	2162	54.5
	195	31894	7681	233.5	31894	7681	233.5
	196	24513	7166	77	24513	7166	77
	197	31036	3079.5	53	31036	3079.5	53
	198	31170.5	3481	75.5	31170.5	3481	75.5
	199	32706.5	8577.5	56	32706.5	8577.5	56
	200	31683	6882	82	31683	6882	82
	201	31510	1466	78.5	37928	1828.5	170
	202	25643	15802.5	135	25643	15802.5	135
	203	30137	7582	163	30137	7582	163
	204	28895	6532.5	194	28895	6532.5	194
	205	20984	2010	69	20984	2010	69
	206	32262.5	5208	70	32262.5	5208	70
	207	30834	6035	66.5	30834	6035	66.5
	208	29054	9947	120.5	29054	9947	120.5
	209	30755	9948	82	30755	9948	82
	210	32995	4289	59.5	32995	4289	59.5
	211	30749	7764.5	81	30749	7764.5	81
	212	29686	11051.5	130	29686	11051.5	130
	213	31903.5	4940.5	90	31903.5	4940.5	90
	214	26540.5	6405	72	26540.5	6405	72
	215	31750	8888	539.5	31750	8888	539.5
	216	32095	7118	338	32095	7118	338
	217	19524.5	10838.5	118	19524.5	10838.5	118
	218	32556	3302.5	84	32556	3302.5	84
	219	22678	1538	89	20866	1195.5	100
	220	24191	4422	59.5	24191	4422	59.5
	221	32328	11844.5	100	32328	11844.5	100
	222	30036	5864.5	102	30036	5864.5	102
	223	29369	8288	676	29369	8288	676
	224	16591.5	5290	73	16591.5	5290	73
	225	16071.5	8254	165	16071.5	8254	165
	226	28221	6418	78	28221	6418	78
	227	32339.5	3731	79	32339.5	3731	79
	228	29673	2710.5	103	29673	2710.5	103
	229	27882	14299	246.5	27882	14299	246.5
	230	31019.5	9478	94	31019.5	9478	94
	231	32621.5	7062	51	32621.5	7062	51
	232	27144	8807	247	27144	8807	247
	233	31294	9121	118	31294	9121	118
	234	9224.5	80.5	28381	9120	73	28340
	235	22673	10654.5	123	22673	10654.5	123
	236	30239	5513	63.5	30239	5513	63.5
	237	30498	1703	95	30695	1526	94
	238	32095	10263.5	168	32095	10263.5	168
	239	32047	11365	109.5	32047	11365	109.5
	240	31264.5	7552.5	53	31264.5	7552.5	53
	241	30379.5	8256	59	30379.5	8256	59
	242	31849.5	3363	62	31849.5	3363	62
	243	27754	8265	77	27754	8265	77
	244	24214.5	9451	148	24214.5	9451	148
	245	29790	1319	66	30137	1218	63
	246	31859	2605.5	51	31859	2605.5	51
	247	11678	11520	83	11678	11520	83
	248	28893	5229.5	115.5	28893	5229.5	115.5
	249	20434	4299	79	20434	4299	79
	250	21997	12938	143	21997	12938	143
	251	25405.5	11389	173	25405.5	11389	173
	252	17874	4499	167	17874	4499	167
	253	27403	6148	122	27403	6148	122
	254	29371	2043	106	29371	2043	106
	255	28428	9284	102	28428	9284	102
	256	25128	6283	131	25128	6283	131
	257	27187.5	7384	94	27187.5	7384	94
	258	28696	5033	87	28696	5033	87
	259	28925	3513	70	28925	3513	70
	260	30629.5	5971	67.5	30629.5	5971	67.5
	261	30405	1784	63.5	31226	2054.5	71
	262	28637	10356	276.5	28637	10356	276.5
	263	30818.5	6653.5	73	30818.5	6653.5	73
	264	27394	6298	101	27394	6298	101
	265	19120.5	6586	141	19120.5	6586	141
	266	22082	7993	71	22082	7993	71
	267	28993	3936	58	28993	3936	58
	268	22557.5	5272	131.5	22557.5	5272	131.5
	269	30407.5	7063.5	55	30407.5	7063.5	55
	270	20197	5954	106	20197	5954	106
	271	24617	1637.5	311	26058.5	2117	454.5
	272	29429	2183	48	29429	2183	48
	273	26643	4637.5	91	26643	4637.5	91
	274	27375.5	7003	54	27375.5	7003	54
	275	28896	5384	86	28896	5384	86
	276	2448	44.5	8950	3474.5	49	11563
	277	27573	3015	66.5	27573	3015	66.5
	278	28912	11038	78	28912	11038	78
	279	26036	3217	90	26036	3217	90
	280	26597	7275	62	26597	7275	62
	281	22784	7788	121	22784	7788	121
	282	23784	4934	83.5	23784	4934	83.5
	283	24884.5	3245.5	71.5	24884.5	3245.5	71.5
	284	29674	6228	52	29674	6228	52
	285	17536.5	5722	107	17536.5	5722	107
	286	16397	223	79	19061	322	99.5
	287	27764.5	2038	144	27764.5	2038	144
	288	31474	5211	50	31474	5211	50
	289	23443	6226	85	23443	6226	85
	290	26439	1362	62	26815	1672	62
	291	21449.5	6156	62	21449.5	6156	62
	292	30487	5919	65	30487	5919	65
	293	27861	3536	60	27861	3536	60
	294	30325.5	2259.5	87.5	30325.5	2259.5	87.5
	295	31571	3368.5	73.5	31571	3368.5	73.5
	296	27953	8507	74	27953	8507	74
	297	29894	3634	80.5	29894	3634	80.5
	298	15612.5	4743	86.5	15612.5	4743	86.5
	299	16006	3382	148	16006	3382	148
	300	26260.5	1079	109	27332	994	113
	301	29073	4073	75.5	29073	4073	75.5
	302	20770	4550	84	20770	4550	84
	303	24208.5	2160.5	62	24208.5	2160.5	62
	304	26178	6483	150	26178	6483	150
	305	212	75	76	333	70	85
	306	25175	4641.5	77.5	25175	4641.5	77.5
	307	25349	7638.5	81	25349	7638.5	81
	308	29019.5	4114.5	75	29019.5	4114.5	75
	309	30185	4909	92	30185	4909	92
	310	27218.5	8597	75	27218.5	8597	75
	311	30093	4194	74	30093	4194	74
	312	27745.5	658	58.5	30151.5	659.5	56
	313	25573	8617.5	91	25573	8617.5	91
	314	29417	6382	121.5	29417	6382	121.5
	315	25038	186	117	23603	172.5	122.5
	316	25632	1580	88	27556	1056	61.5
	317	21098.5	2065.5	55	21098.5	2065.5	55
	318	31151	3838	111	31151	3838	111
	319	23623	1119	91	23484	1090.5	71.5
	320	21550	6913	97	21550	6913	97
	321	21842	2875	81	21842	2875	81
	322	25681	3632.5	101.5	25681	3632.5	101.5
	323	29853	3170	66	29853	3170	66
	324	10974	208.5	79	10821.5	196	75
	325	26208	5903	97	26208	5903	97
	326	24510	7179	168	24510	7179	168
	327	24082	2412	78	24082	2412	78
	328	10776	5634	138	10776	5634	138
	329	27715	1376	93	29778.5	1316	65
	330	26366.5	5689	64	26366.5	5689	64
	331	28879	4477	131.5	28879	4477	131.5
	332	21604	17586	108	21604	17586	108
	333	26740	2088	940	26740	2088	940
	334	22391	958	96	20704.5	1046	100.5
	335	26183	5518.5	282	26183	5518.5	282
	336	30728	8242	51.5	30728	8242	51.5
	337	31284	5199	60	31284	5199	60
	338	23239	9574	140	23239	9574	140
	339	28345	10847.5	86	28345	10847.5	86
	340	29528	6815.5	90	29528	6815.5	90
	341	28038	4777	154	28038	4777	154
	342	18942.5	2680	267	18942.5	2680	267
	343	30346.5	8635.5	80	30346.5	8635.5	80
	344	8592.5	315.5	152	8976	309	121
	345	29318.5	7038	84.5	29318.5	7038	84.5
	346	23036.5	6082.5	101	23036.5	6082.5	101
	347	24683	8356	130	24683	8356	130
	348	27051.5	2180	102	27051.5	2180	102
	349	29871.5	4140	86.5	29871.5	4140	86.5
	350	30159.5	6154	83.5	30159.5	6154	83.5
	351	26061	3503	78	26061	3503	78
	352	26826	1691	92	29164	2138	122
	353	28975	7084.5	87.5	28975	7084.5	87.5
	354	29550	2379	70.5	29550	2379	70.5
	355	24307	8114	173	24307	8114	173
	356	29067.5	7856	81	29067.5	7856	81
	357	27797.5	8685	523	27797.5	8685	523
	358	28822	6228.5	81	28822	6228.5	81
	359	25512	8597	108	25512	8597	108
	360	29212	6522	126	29212	6522	126
	361	26498	2140	76	26498	2140	76
	362	29067.5	10112	78	29067.5	10112	78
	363	27617.5	5467	107	27617.5	5467	107
	364	30785	6612.5	97	30785	6612.5	97
	365	27506	5283	198	27506	5283	198
	366	31038.5	4746.5	202	31038.5	4746.5	202
	367	30476	1104	134	28251	1114	106
	368	28660.5	7109	67	28660.5	7109	67
	369	32729	5214	619	32729	5214	619
	370	27710	3336	97	27710	3336	97
	371	29084	6205	1473	27777	4959	1358
	372	27147.5	8360.5	60	27147.5	8360.5	60
	373	24923	5945	71	24923	5945	71
	374	30550	385	79	29550	296	65
	375	28915	4270	72	28915	4270	72
	376	19281	2137	92	19281	2137	92
	377	23108	4241	125	23108	4241	125
	378	26835.5	9514.5	80.5	26835.5	9514.5	80.5
	379	29898.5	4326.5	242	29898.5	4326.5	242
	380	13219	290	50	12155.5	284.5	53.5
	381	28988	5622	85	28988	5622	85
	382	29763.5	5593	70	29763.5	5593	70
	383	16898	223.5	52	16519	211	58
	384	18014.5	2338.5	69	18014.5	2338.5	69
	385	31557	3855	74	31557	3855	74
	386	23290.5	7309	186.5	23290.5	7309	186.5
	387	21827.5	4478	143	21827.5	4478	143
	388	30659	4923.5	85	30659	4923.5	85
	389	21037	857.5	67.5	18385.5	783.5	51
	390	22109	9857	237.5	22109	9857	237.5
	391	29488	6497.5	169	29488	6497.5	169
	392	25789	6385.5	69	25789	6385.5	69
	393	27055	9410	192.5	27055	9410	192.5
	394	27360	4985	81	27360	4985	81
	395	31094	2556	59	31094	2556	59
	396	29262	2092	107	29262	2092	107
	397	29016	862	66	30063.5	670	56
	398	27399	4305	538	27399	4305	538
	399	26729	9198	231.5	26729	9198	231.5
	400	29237.5	1062.5	85.5	30680	1123	76
	401	30513	6285	139	30513	6285	139
	402	31467	3352	119	31467	3352	119
	403	30206	8337	83	30206	8337	83
	404	24904	7763	57.5	24904	7763	57.5
	405	27421.5	6388	66.5	27421.5	6388	66.5
	406	27648	255	94	17605	165	100
	407	29717.5	8451	81	29717.5	8451	81
	408	29721	5634	46	29721	5634	46
	409	28314.5	2559	139	28314.5	2559	139
	410	22304.5	8059	119	22304.5	8059	119
	411	18527.5	9883.5	73	18527.5	9883.5	73
	412	30501.5	6904	99.5	30501.5	6904	99.5
	413	28646	8695	169	28646	8695	169
	414	16259.5	7682.5	176	16259.5	7682.5	176
	415	17775	6812.5	50	17775	6812.5	50
	416	22508	7824	171	22508	7824	171
	417	27426	8397	375	27426	8397	375
	418	31690.5	5372	67	31690.5	5372	67
	419	25631.5	9794.5	134	25631.5	9794.5	134
	420	17333.5	694	55	16369.5	612.5	55
	421	17709	2289	115.5	17709	2289	115.5
	422	25588	424.5	90	13948	273	54
	423	29143	9817.5	80	29143	9817.5	80
	424	28123	4359	44.5	28123	4359	44.5
	425	18526	5190.5	98.5	18526	5190.5	98.5
	426	30735.5	2071	101	30735.5	2071	101
	427	27438	4966	103	27438	4966	103
	428	22200.5	8710	284.5	22200.5	8710	284.5
	429	29090	4167.5	89	29090	4167.5	89
	430	22854	1963	484.5	36246.5	2057	866
	431	27596	7531	380	27596	7531	380
	432	16285	9454	121.5	16285	9454	121.5
	433	9595	433	183.5	13768	296	219
	434	24408.5	8197	59.5	24408.5	8197	59.5
	435	20002	5296	79	20002	5296	79
	436	17107	807.5	43	20192	453	68
	437	24355	2000	77	24355	2000	77
	438	18257.5	6656	71.5	18257.5	6656	71.5
	439	11279.5	3495	69	11279.5	3495	69
	440	21002.5	621.5	46	6109	134.5	30
	441	32160	3093	111	32160	3093	111
	442	32419	7456	145.5	32419	7456	145.5
	443	27218	11049.5	562	27218	11049.5	562
	444	21308.5	1580	76	14516	1397	79
	445	25429	6077	205.5	25429	6077	205.5
	446	31241	5136	132	31241	5136	132
	447	27398	5562	69	27398	5562	69
	448	31780	4789.5	98	31780	4789.5	98
	449	30916.5	7573	85	30916.5	7573	85
	450	29689	4094	98	29689	4094	98
	451	30951	6040	104.5	30951	6040	104.5
	452	29809.5	4191	213	29809.5	4191	213
	453	32605	9779	67	32605	9779	67
	454	32616	2416	335	32616	2416	335
	455	32092	6910.5	208	32092	6910.5	208
	456	30953.5	12237	86	30953.5	12237	86
	457	32354.5	8719	64	32354.5	8719	64
	458	29435	3833	111	29435	3833	111
	459	30427.5	3068	131	30427.5	3068	131
	460	33420	1931	134	37354	1563	211
	461	31782	7729.5	143	31782	7729.5	143
	462	29807	11211	93	29807	11211	93
	463	11325	156	154	13016	317	387
	464	31659	6750.5	357	31659	6750.5	357
	465	32234	6279	115.5	32234	6279	115.5
	466	6772	86	79	11417.5	167	43
	467	31563	6634	77	31563	6634	77
	468	20207.5	7594	207	20207.5	7594	207
	469	32737.5	10058	257	32737.5	10058	257
	470	32422	6731	163	32422	6731	163
	471	28318	12207	257	28318	12207	257
	472	21919	1561.5	127.5	10793	279	50
	473	31568	8873	90	31568	8873	90
	474	31333	4116	79	31333	4116	79
	475	23994	1299.5	261	15052	730.5	146.5
	476	8735.5	233	81	8779	189	94.5
	477	31485	5995	163	31485	5995	163
	478	30439	5750	110	30439	5750	110
	479	30541	9248.5	149	30541	9248.5	149
	480	29746	5635	157	29746	5635	157
	481	10784	240	87	10006	116.5	48
	482	12730	434.5	93.5	8269	135	51
	483	30057	12643	274	30057	12643	274
	484	28350	8934	212.5	28350	8934	212.5
	485	43442	7342	117	43442	7342	117
	486	23853.5	7888	5960	28157	6185.5	4417
	487	26336	5027.5	129	26336	5027.5	129
	488	12572	311.5	89	11855.5	172	56
	489	31060	11544.5	67	31060	11544.5	67
	490	29916	3738.5	98	29916	3738.5	98
	491	29692.5	1972	54	27086.5	1895	56.5
	492	32090	9610.5	136.5	32090	9610.5	136.5
	493	30680.5	8394	199	30680.5	8394	199
	494	20751	8062.5	358	20751	8062.5	358
	495	22411	9741	141	22411	9741	141
	496	30299	695.5	79	19060.5	367	62
	497	28591	3305.5	117	28591	3305.5	117
	498	28580	3059	446.5	28580	3059	446.5
	499	31255	6699	258	31255	6699	258
	500	33705.5	1803.5	308.5	22109.5	506	58
	501	30276	4669	78	30276	4669	78
	502	31013.5	9110	92	31013.5	9110	92
	503	29109	6335.5	78.5	29109	6335.5	78.5
	504	18213	156	128	14001	122.5	92
	505	32163.5	9900	185	32163.5	9900	185
	506	32808.5	10251.5	87	32808.5	10251.5	87
	507	31828	5445	181	31828	5445	181
	508	30493.5	9079	131	30493.5	9079	131
	509	29565	11883.5	118	29565	11883.5	118
	510	32136.5	6663	53	32136.5	6663	53
	511	32644.5	12127.5	74	32644.5	12127.5	74
	512	31724	8123	115	31724	8123	115
	513	31953.5	4052.5	87	31953.5	4052.5	87
	514	30743	10162	121	30743	10162	121
	515	30205	6061	107	30205	6061	107
	516	28907	2374	133	28907	2374	133
	517	28645	9487.5	92	28645	9487.5	92
	518	27646	7714.5	193	27646	7714.5	193
	519	31756.5	6815	127	31756.5	6815	127
	520	30565	2093.5	72.5	30565	2093.5	72.5
	521	29980	12585	80	29980	12585	80
	522	31990	7439	108	31990	7439	108
	523	27704	6563	101	27704	6563	101
	524	29586	7828	141	29586	7828	141
	525	17336	5608	137	17336	5608	137
	526	23234	857.5	83.5	17300.5	580	47
	527	29227.5	8415	68	29227.5	8415	68
	528	31537	8603	119	31537	8603	119
	529	27581	8985	233	27581	8985	233
	530	33184	4117	77	33184	4117	77
	531	31062	5939	83.5	31062	5939	83.5
	532	30067	5883.5	64	30067	5883.5	64
	533	31859	7125	54	31859	7125	54
	534	30253	5283.5	67	30253	5283.5	67
	535	33096	330	74.5	22713	225	51
	536	31434.5	7373	74	31434.5	7373	74
	537	30273	14658	263	30273	14658	263
	538	13234	7624	92	13234	7624	92
	539	33312	7315	77	33312	7315	77
	540	30953	3852	216	30953	3852	216
	541	33716	1929	43.5	24132.5	1272	54.5
	542	32286.5	7740	151	32286.5	7740	151
	543	32837	1510	84	27836	1072.5	50.5
	544	25975	7292	102	25975	7292	102
	545	31709	4580	60	31709	4580	60
	546	27789	523	114	17385	348	68
	547	32289	5755	112	32289	5755	112
	548	28558	1959	65	24467	1733.5	86
	549	31773	8339	80	31773	8339	80
	550	25987	2351.5	66	25987	2351.5	66
	551	32662	2170	68	32662	2170	68
	552	30601	8508	125	30601	8508	125
	553	22980	1601	70	22489	992.5	65.5
	554	30253.5	13113.5	98.5	30253.5	13113.5	98.5
	555	28698.5	2122	123	28698.5	2122	123
	556	32147	8438.5	67	32147	8438.5	67
	557	28591	758	79	17463	275	45
	558	31453.5	11295	144.5	31453.5	11295	144.5
	559	32490	6848	111	32490	6848	111
	560	31111	4463	109	31111	4463	109
	561	32422	5050	619	32422	5050	619
	562	28955	9443.5	97	28955	9443.5	97
	563	30032.5	10908.5	117.5	30032.5	10908.5	117.5
	564	33193	5518	94.5	33193	5518	94.5
	565	32149	3511	82	32149	3511	82
	566	31779.5	1323	272	34899	1686	336
	567	31578	10820.5	201	31578	10820.5	201
	568	26670	879	50	25988	845	48
	569	17884.5	4452.5	217	17884.5	4452.5	217
	570	32729.5	4224	476	32729.5	4224	476
	571	32459	9054	67.5	32459	9054	67.5
	572	27888.5	4702	75	27888.5	4702	75
	573	30864.5	8667.5	182	30864.5	8667.5	182
	574	31622	11191.5	110	31622	11191.5	110
	575	28023	9445	258	28023	9445	258
	576	26641	1795.5	70	22659	2613	104
	577	27107.5	6729	175	27107.5	6729	175
	578	31890	6319	169.5	31890	6319	169.5
	579	21007	4571	118	21007	4571	118
	580	31367	1949.5	108.5	26250	2582.5	98
	581	25684	7110	129.5	25684	7110	129.5
	582	32781	7231	91.5	32781	7231	91.5
	583	14355	185.5	101	10257	202	110
	584	26433.5	10364.5	119	26433.5	10364.5	119
	585	16785	10538	94.5	16785	10538	94.5
	586	32541	2060	118	32541	2060	118
	587	31229	6803.5	190	31229	6803.5	190
	588	31309.5	8456.5	77	31309.5	8456.5	77
	589	32369	1987.5	83	29000	2376	80
	590	30648.5	7383	107.5	30648.5	7383	107.5
	591	19131	9251	134.5	19131	9251	134.5
	592	26281	12075.5	114	26281	12075.5	114
	593	31032	6502	84	31032	6502	84
	594	18654	709	58	11176.5	493	42
	595	31747.5	14060	221.5	31747.5	14060	221.5
	596	31600.5	6039.5	209	31600.5	6039.5	209
	597	31215.5	11036	114.5	31215.5	11036	114.5
	598	29899	9665	150	29899	9665	150
	599	31172	4545	74	31172	4545	74
	600	32682	4213	55	32682	4213	55
	601	30739	4933	78	30739	4933	78
	602	26361	5658	89	26361	5658	89
	603	33979	9145	247	33979	9145	247
	604	28994.5	1387	74	21619.5	1387	70
	605	32051	2834	160	32051	2834	160
	606	30422	8847	3007	25538	8189	2895
	607	26893.5	3340	159	26893.5	3340	159
	608	31119.5	8409.5	299	31119.5	8409.5	299
	609	28097	10804	57	28097	10804	57
	610	25224.5	3651	87	25224.5	3651	87
	611	32463	6590	206	32463	6590	206
	612	29454	8504	135	29454	8504	135
	613	26830	9705	791	26830	9705	791
	614	27808.5	5509	92	27808.5	5509	92
	615	30735.5	2769	81	30735.5	2769	81
	616	33927	9151	65	33927	9151	65
	617	23547.5	5943	227	23547.5	5943	227
	618	27533	2817.5	101.5	27533	2817.5	101.5
	619	32338	2786	239	32338	2786	239
	620	30408.5	7218	211	30408.5	7218	211
	621	22259	4735	98.5	22259	4735	98.5
	622	30059	6777	1485	21746	4506	1086
	623	30578.5	6738.5	138.5	30578.5	6738.5	138.5
	624	27973	7213.5	94	27973	7213.5	94
	625	27752	2056.5	1021.5	27250.5	674	90
	626	30629	10143	244	30629	10143	244
	627	31156	5500	102	31156	5500	102
	628	31972	4852	168.5	31972	4852	168.5
	629	31567	14597.5	139	31567	14597.5	139
	630	32943	7356	100	32943	7356	100
	631	29964	4000.5	126	29964	4000.5	126
	632	15958	368	369	14605	103	67
	633	32429	5148.5	112	32429	5148.5	112
	634	32347.5	5618	241	32347.5	5618	241
	635	29406.5	7875	254	29406.5	7875	254
	636	33026	11658.5	108	33026	11658.5	108
	637	32000.5	9151.5	493	32000.5	9151.5	493
	638	31960	6930	145	31960	6930	145
	639	8457.5	209	93	6095	97	40
	640	21219	814	253.5	14411	290	48
	641	32547	3882	89	32547	3882	89
	642	34460	2716	1753	15399.5	1552.5	1492
	643	30342	9285	88.5	30342	9285	88.5
	644	25829.5	4387	99	25829.5	4387	99
	645	30616.5	1888	212.5	6235	322	24
	646	31104	7595	349	31104	7595	349
	647	32643.5	9628	102	32643.5	9628	102
	648	33257	5641	107	33257	5641	107
	649	30227	4485	76	30227	4485	76
	650	31481.5	4583	91.5	31481.5	4583	91.5
	651	30728.5	2365	140	30728.5	2365	140
	652	31120	6146	107.5	31120	6146	107.5
	653	27659.5	8195.5	149	27659.5	8195.5	149
	654	32823.5	912.5	61	16339	888	44
	655	28881.5	10101.5	195	28881.5	10101.5	195
	656	31616	7344	174.5	31616	7344	174.5
	657	30280	12098	372	30280	12098	372
	658	31861	3866	115	31861	3866	115
	659	30936	9081	209	30936	9081	209
	660	30291	14579	119	30291	14579	119
	661	32825	9081	73	32825	9081	73
	662	26291	7880.5	125	26291	7880.5	125
	663	31299	3588	114	31299	3588	114
	664	32129	8964	113	32129	8964	113
	665	19456	8902	498	19456	8902	498
	666	27149.5	2481	119	27149.5	2481	119
	667	30909.5	7808	260	30909.5	7808	260
	668	29367.5	8790	112	29367.5	8790	112
	669	31119.5	5224	119.5	31119.5	5224	119.5
	670	32569	4211.5	97.5	32569	4211.5	97.5
	671	33025	1692	507	36247	1165	663
	672	31199.5	2073	78	31199.5	2073	78
	673	30746.5	9698	126	30746.5	9698	126
	674	30593.5	6321	124	30593.5	6321	124
	675	29551.5	4872	156	29551.5	4872	156
	676	31544	7603.5	153.5	31544	7603.5	153.5
	677	31952	4944.5	108	31952	4944.5	108
	678	30943	16005	180	30943	16005	180
	679	17824	1107.5	164	7354	393	54
	680	16118	9930.5	126	16118	9930.5	126
	681	25115.5	7193	618	25115.5	7193	618
	682	29938.5	3720.5	95	29938.5	3720.5	95
	683	22554.5	3641	121	22554.5	3641	121
	684	31831	10138	113	31831	10138	113
	685	31562	1040	70.5	15570.5	514.5	31
	686	21387	1225.5	253.5	32034.5	1606	556
	687	28542	477.5	198.5	8735	178.5	47
	688	20419.5	5300	100	20419.5	5300	100
	689	25750	8641	137	25750	8641	137
	690	29955	2356	243	29955	2356	243
	691	32387.5	5965	230	32387.5	5965	230
	692	30777	5341	151.5	30777	5341	151.5
	693	25840.5	6172	142	25840.5	6172	142
	694	25225	5876	164	25225	5876	164
	695	32261	2736.5	150	32261	2736.5	150
	696	29545	2566.5	98	29545	2566.5	98
	697	25260	9186	146	25260	9186	146
	698	31623	2948	77	31623	2948	77
	699	31578	6878.5	84	31578	6878.5	84
	700	32111	7997.5	86	32111	7997.5	86
	701	27640.5	10587.5	141	27640.5	10587.5	141
	702	20686	2566	114	20686	2566	114
	703	25037	1894	79	12238.5	812	40
	704	31877	4045	136	31877	4045	136
	705	30492	4572	111	30492	4572	111
	706	30801	9357	111.5	30801	9357	111.5
	707	30030	7275	87	30030	7275	87
	708	30387	4526	81	30387	4526	81
	709	32880	1231	142	21253.5	1085	108
	710	29110	9922.5	132	29110	9922.5	132
	711	21386	8225	262	21386	8225	262
	712	33479	4381	404	33479	4381	404
	713	29950.5	10424	112	29950.5	10424	112
	714	32500	2264.5	166	32500	2264.5	166
	715	31702.5	7253	126	31702.5	7253	126
	716	31976	10187	418	31976	10187	418
	717	32396	3277	459.5	32396	3277	459.5
	718	26279.5	7799.5	114	26279.5	7799.5	114
	719	30021	10103.5	553	30021	10103.5	553
	720	31247	6758	111	31247	6758	111
	721	32019.5	12655	106	32019.5	12655	106
	722	29571	7204	134	29571	7204	134
	723	30179	4667.5	81	30179	4667.5	81
	724	29284	4065	552	29284	4065	552
	725	29342	10717	136	29342	10717	136
	726	25657	9373	1891.5	6939.5	1990	366
	727	28301	10024	98	28301	10024	98
	728	27507	940	232	6964	262.5	57
	729	30697	7100	76	30697	7100	76
	730	30626	4259	104.5	30626	4259	104.5
	731	17029	7141.5	99	17029	7141.5	99
	732	32767	1816.5	80.5	37318	1561	222
	733	32212	1347	73.5	14267	988	51
	734	32031	3464	505.5	32031	3464	505.5
	735	30618	12233	152	30618	12233	152
	736	26163	6212	98.5	26163	6212	98.5
	737	31460	2645	50.5	31460	2645	50.5
	738	31385	9729	471	31385	9729	471
	739	19223	2024	64	19223	2024	64
	740	30367	7685	363	30367	7685	363
	741	31730	6158	441	31730	6158	441
	742	26446	2356	91	26446	2356	91
	743	20442	9493	356	20442	9493	356
	744	31399	7611	114.5	31399	7611	114.5
	745	28608.5	5679	116	28608.5	5679	116
	746	31515	6182.5	78	31515	6182.5	78
	747	11602	4428	71.5	11602	4428	71.5
	748	32280	944	66	14399.5	485	39
	749	33312	7567	86	33312	7567	86
	750	27460	7909	124.5	27460	7909	124.5
	751	32265.5	3558.5	85	32265.5	3558.5	85
	752	29793.5	10908	167	29793.5	10908	167
	753	27983	14329	117	27983	14329	117
	754	26735	9209	138.5	26735	9209	138.5
	755	27606	8928	138	27606	8928	138
	756	23013.5	5603	296.5	23013.5	5603	296.5
	757	20849	8156	150	20849	8156	150
	758	29809.5	8218	493	29809.5	8218	493
	759	31335	3687	78	31335	3687	78
	760	32558	4196	107	32558	4196	107
	761	31377	7919	99	31377	7919	99
	762	32295	4652	73.5	32295	4652	73.5
	763	32190	3450	78	32190	3450	78
	764	30422	2426	113	30422	2426	113
	765	28256	137	19045	27729	134.5	20800.5
	766	32690	5904	169	32690	5904	169
	767	23061.5	10409	266	23061.5	10409	266
	768	6567.5	11068.5	198	6567.5	11068.5	198
	769	30603	8083	114	30603	8083	114
	770	31162	2573.5	135	31162	2573.5	135
	771	31683	8561	204	31683	8561	204
	772	9306.5	624	498	17298	509	273
	773	31120.5	4451	116.5	31120.5	4451	116.5
	774	29439.5	11113.5	171	29439.5	11113.5	171
	775	31401	7369	166	31401	7369	166
	776	29227	3450	54	29227	3450	54
	777	29754	5756	105	29754	5756	105
	778	27356.5	7521.5	225	27356.5	7521.5	225
	779	28650	4839	117.5	28650	4839	117.5
	780	28812	7122	154.5	28812	7122	154.5
	781	29876	2356	311.5	29876	2356	311.5
	782	26166	9702	69.5	26166	9702	69.5
	783	21463	6365	78	21463	6365	78
	784	31620.5	9133	565	31620.5	9133	565
	785	31869	1339.5	60	32918	1424.5	112
	786	33243	9376	107	33243	9376	107
	787	31299	3944	79.5	31299	3944	79.5
	788	43569	12417.5	160.5	43569	12417.5	160.5
	789	31537	4070.5	75.5	31537	4070.5	75.5
	790	32050	3325	188.5	32050	3325	188.5
	791	31411.5	7154	116.5	31411.5	7154	116.5
	792	25571	9858.5	207.5	25571	9858.5	207.5
	793	27781.5	7135.5	72	27781.5	7135.5	72
	794	27713	7192	92.5	27713	7192	92.5
	795	26664	2204	86	26664	2204	86
	796	27357	12113	67.5	27357	12113	67.5
	797	29842	2475	68	29842	2475	68
	798	21991	5706	205.5	21991	5706	205.5
	799	28882	2186	59	28882	2186	59
	800	28446	2036	126.5	28446	2036	126.5
	801	19447	6366.5	102.5	19447	6366.5	102.5
	802	28686	7201.5	77	28686	7201.5	77
	803	31890	7088.5	51.5	31890	7088.5	51.5
	804	22149	9363.5	114	22149	9363.5	114
	805	26181	8326	106.5	26181	8326	106.5
	806	33098	5933	62	33098	5933	62
	807	27748.5	9072	163	27748.5	9072	163
End P1	808	29272	1869	76	31159	1923	130
	809	8027	4060	140	8027	4060	140
	810	6615	7159	123	6615	7159	123
	811	27634	2722	75	27634	2722	75
	812	18700	5484	102	18700	5484	102
	813	28371	5824	66	28371	5824	66
	814	29773.5	1764	51	28827	1500	57.5
	815	29987.5	2788	61.5	29987.5	2788	61.5
	816	29388	4340	124	29388	4340	124
	817	29872	5270.5	349	29872	5270.5	349
	818	17208	7136	69	17208	7136	69
	819	26358.5	2174	64.5	26358.5	2174	64.5
	820	31626	4849	62	31626	4849	62
	821	29767	5497	69	29767	5497	69
	822	27198	6234	119.5	27198	6234	119.5
	823	31884	5249.5	71	31884	5249.5	71
	824	27439	4309	74	27439	4309	74
	825	31402	1910.5	45	31907.5	2079.5	84
	826	30784	5900	155.5	30784	5900	155.5
	827	15326	3567.5	60	15326	3567.5	60
	828	29238	6726	80	29238	6726	80
	829	30319	537.5	67	26948	592	93
	830	6327.5	4045	70	7813	3800	95
	831	32425	7716	55	32425	7716	55
	832	29684	79	16760	29137.5	93	17158
	833	22465	5767	102	22465	5767	102
	834	18302	4725	73	18302	4725	73
	835	21418	8668.5	95	21418	8668.5	95
	836	17429	9005	173	17429	9005	173
	837	29999	8721	264.5	29999	8721	264.5
	838	19986	5647	69	19986	5647	69
	839	16683	4933	99	16683	4933	99
	840	27594	6225	69.5	27594	6225	69.5
	841	28662	6556	98	28662	6556	98
	842	23594	6905.5	90	23594	6905.5	90
	843	29151.5	3435.5	47	29151.5	3435.5	47
	844	26049	10587	164	26049	10587	164
	845	18429	2701	50	18429	2701	50
	846	28522	4477.5	72.5	28522	4477.5	72.5
	847	25875.5	8846	114	25875.5	8846	114
	848	18177	6305	1016	16164	5169	729
	849	24198	363	122	25375.5	249	103.5
	850	14640	8456	80	14640	8456	80
	851	28658	121	57.5	30600	102	78
	852	27458.5	9184	96.5	27458.5	9184	96.5
	853	26561	7313	84	26561	7313	84
	854	29809	7841	74	29809	7841	74
	855	29819	4863	77	29819	4863	77
	856	23568.5	2868	96	23568.5	2868	96
	857	21002	6804.5	162	21002	6804.5	162
	858	30084	1115	71	31586.5	830	62
	859	28974	8614.5	83	28974	8614.5	83
	860	31025	3944	73	31025	3944	73
	861	24190	8882.5	110	24190	8882.5	110
	862	27743	2612	102	27743	2612	102
	863	30161	6362	82	30161	6362	82
	864	29051	8174.5	108.5	29051	8174.5	108.5
	865	30213	1894	76	32766	1511	73
	866	22681	5671	82	22681	5671	82
	867	28609	2682	459	28609	2682	459
	868	30504	980	100.5	30857	820	94
	869	27284	2990.5	70	27284	2990.5	70
	870	27194	7025	93	27194	7025	93
	871	30088.5	7965	134	30088.5	7965	134
	872	20197	8762	155	20197	8762	155
	873	31443	6880	108.5	31443	6880	108.5
	874	12288	3952.5	131.5	12288	3952.5	131.5
	875	31010	3540	49	31010	3540	49
	876	29025	6251	63	29025	6251	63
	877	28656	7013	78	28656	7013	78
	878	29823	3500	103	29823	3500	103
	879	27720	7958.5	96	27720	7958.5	96
	880	31369	4752	69	31369	4752	69
	881	31029.5	5072	75	31029.5	5072	75
	882	26733	7615.5	85	26733	7615.5	85
	883	22228	292.5	47	23170	340	52.5
	884	30354	1222	53	24500	1921	42
	885	6511.5	126	55.5	9142	167	75
	886	28041	3661	70	28041	3661	70
	887	31786	9736	84	31786	9736	84
	888	30804	2156.5	100	30804	2156.5	100
	889	23599	7691.5	81	23599	7691.5	81
	890	26338	1181	40	25961	1698.5	39
	891	31405	7157	107	31405	7157	107
	892	15339	284	588.5	14257	343	941
	893	30303	5046	78	30303	5046	78
	894	25167	3401	69	25167	3401	69
	895	30985.5	1971	75.5	18594	1215	54.5
	896	29505	1272	60	24912	1623	59
	897	32427	7673	80	32427	7673	80
	898	15512	5653.5	101	15512	5653.5	101
	899	30673	1945.5	52.5	22332	1779	47
	900	6068	124	190	5863	94	57
	901	30331	4129.5	103	30331	4129.5	103
	902	17955	4384	79	17955	4384	79
	903	12222	663	62	9705	531	44
	904	32089	5823	86	32089	5823	86
	905	27270	4936	101	27270	4936	101
	906	32074	2921	81	32074	2921	81
	907	14427	202.5	43	10796.5	150	32
	908	29657	2190.5	48.5	29657	2190.5	48.5
	909	20314	1146	54	19453.5	1189	57
	910	32653	9347	98	32653	9347	98
	911	30364	3706.5	47.5	30364	3706.5	47.5
	912	9170	150	40	8733.5	117	43
	913	30884	4449.5	48	30884	4449.5	48
	914	17307	182.5	36	15428	230.5	38
	915	31493	3526	57.5	31493	3526	57.5
	916	30172	5044	59	30172	5044	59
	917	31809.5	3286	62	31809.5	3286	62
	918	12711	363.5	57	13324	471	75
	919	29838	3359.5	73	29838	3359.5	73
	920	15781	501	74.5	13715	598	100.5
	921	29722.5	1604	69	30081	1166	53
	922	25061	599	132	20598.5	616	193
	923	32892	4045	54	32892	4045	54
	924	23583.5	721	48	19003	777.5	43
	925	29533.5	1136	44	29691	1834.5	48.5
	926	31950	6664.5	60.5	31950	6664.5	60.5
	927	29612	1117.5	79	24673.5	1161.5	89
	928	30827.5	7844	77	30827.5	7844	77
	929	31879	5736.5	48	31879	5736.5	48
	930	31229	7849	78	31229	7849	78
	931	31255	2153	54.5	31255	2153	54.5
	932	31177	1249	52.5	29232	1656.5	55
	933	17169	496	66.5	18382	584.5	77
	934	30388.5	4169	63.5	30388.5	4169	63.5
	935	10875	217.5	62	6571	125	38
	936	30296.5	11315.5	77	30296.5	11315.5	77
	937	30280	1609	72	29101.5	2218.5	90
	938	32724	3878.5	64	32724	3878.5	64
	939	32069	4307	61	32069	4307	61
	940	18824	1653	70	6683.5	1064.5	40
	941	26596	1881	55	14589.5	1281.5	30.5
	942	907	85	115.5	1838	75	132
	943	31509	5143	57	31509	5143	57
	944	32278.5	3377	57	32278.5	3377	57
	945	31364.5	2062	53	31364.5	2062	53
	946	31892	5684	64	31892	5684	64
	947	25716	838.5	53	26516	1427.5	48
	948	30277	5562	82	30277	5562	82
	949	11025	191.5	57	7982	154	39
	950	31204.5	3501	48	31204.5	3501	48
	951	31633	8431	59	31633	8431	59
	952	32298	1052	60	24819.5	1321	64
	953	31657	4409	53	31657	4409	53
	954	26574	976	60	11749.5	377	25
	955	32278.5	1911	55	25611	2243	54
	956	31811.5	2332	62	31811.5	2332	62
	957	31166	1877	66	24262	2450	52
	958	24322.5	1821	84	13863.5	1063	56
	959	30878	3461	68	30878	3461	68
	960	29804	528	69	28810	543	56
	961	30844	2975	62	30844	2975	62
	962	29369	2383	64	29369	2383	64
	963	30070	3077.5	55.5	30070	3077.5	55.5
	964	30028.5	433	73	25993	406.5	69
	965	30046	5028.5	60	30046	5028.5	60
	966	31187	2243	54	31187	2243	54
	967	29260	2067	54	29260	2067	54
	968	28935	3454.5	63	28935	3454.5	63
	969	32947	7146	66.5	32947	7146	66.5
	970	33482	8518.5	64	33482	8518.5	64
	971	33761.5	896	50	20693	515	33
	972	31605	8098	96.5	31605	8098	96.5
	973	31928	14034.5	117	31928	14034.5	117
	974	30440	1208	63	26291	852	50
	975	31836.5	8568.5	81	31836.5	8568.5	81
	976	31127	7259.5	117	31127	7259.5	117
	977	31483	11503.5	78	31483	11503.5	78
	978	35150	9697.5	142	35150	9697.5	142
	979	28050	8672	185	28050	8672	185
	980	31965	8137	109	31965	8137	109
	981	31863	8474	140	31863	8474	140
	982	31666.5	2975	105.5	31666.5	2975	105.5
	983	31428	7227.5	77	31428	7227.5	77
	984	33072	5258	111	33072	5258	111
	985	16558	4970	98	16558	4970	98
	986	33482	5669	73.5	33482	5669	73.5
	987	31206	5166.5	77	31206	5166.5	77
	988	31033	10506	179	31033	10506	179
	989	32166	3492.5	71	32166	3492.5	71
	990	32812	8556	101	32812	8556	101
	991	18821	4446.5	88.5	18821	4446.5	88.5
	992	28999	1451	432	31635	1047	234
	993	30796	12107	322	30796	12107	322
	994	27288	8225	134	27288	8225	134
	995	12326	278	824	8003.5	176.5	630
	996	29183	4483	131	29183	4483	131
	997	31653	8245.5	677.5	31653	8245.5	677.5
	998	32080	6464.5	1117	28296	4946.5	760
	999	32877	7340.5	62	32877	7340.5	62
	1000	33240	4638.5	164	33240	4638.5	164
	1001	33437.5	12326	118	33437.5	12326	118
	1002	31173.5	4014	62	31173.5	4014	62
	1003	32511	8271	154.5	32511	8271	154.5
	1004	26638.5	5356.5	63	26638.5	5356.5	63
	1005	31697.5	7162	189.5	31697.5	7162	189.5
	1006	27667.5	6994.5	284	27667.5	6994.5	284
	1007	29806	10999.5	153.5	29806	10999.5	153.5
	1008	29963	3954.5	87	29963	3954.5	87
	1009	33041	3617	208	33041	3617	208
	1010	29866	11814	140	29866	11814	140
	1011	31309.5	13008	212	31309.5	13008	212
	1012	33351	10056	154	33351	10056	154
	1013	25018.5	2525	110	25018.5	2525	110
	1014	32162	9359	174	32162	9359	174
	1015	31366.5	7853.5	126.5	31366.5	7853.5	126.5
	1016	31278	7990	118.5	31278	7990	118.5
	1017	30206	1907	85.5	16092.5	733	42
	1018	30785	10628.5	125	30785	10628.5	125
	1019	31757	8751	115	31757	8751	115
	1020	32379	13080	331	32379	13080	331
	1021	31611	10842.5	87	31611	10842.5	87
	1022	31547	5608	87	31547	5608	87
	1023	32520	11409	210.5	32520	11409	210.5
	1024	33556	9638	96.5	33556	9638	96.5
	1025	31412	3034	63	31412	3034	63
	1026	373.5	160	138	668	107	78.5
	1027	21783	10653	117	21783	10653	117
	1028	30395	7178	105	30395	7178	105
	1029	31240.5	4911	103	31240.5	4911	103
	1030	29009	10825	273	29009	10825	273
	1031	31300	3311	136.5	31300	3311	136.5
	1032	31057	3368.5	168	31057	3368.5	168
	1033	32000	7313	155.5	32000	7313	155.5
	1034	24900	2146	79	24900	2146	79
	1035	19929.5	6928	87	19929.5	6928	87
	1036	32676.5	9756	814	32676.5	9756	814
	1037	29785	3841	159	29785	3841	159
	1038	23181	5499	142	23181	5499	142
	1039	32097	1544	124.5	28328.5	1268.5	83.5
	1040	31184	6737	917.5	31184	6737	917.5
	1041	32156	4895	70	32156	4895	70
	1042	20225	5780	144	20225	5780	144
	1043	32037	7814.5	121.5	32037	7814.5	121.5
	1044	32030	2053.5	107	32030	2053.5	107
	1045	33296	4503	60	33296	4503	60
	1046	28828	13234	168.5	28828	13234	168.5
	1047	25843	11759	263	25843	11759	263
	1048	33149	2019	602	33149	2019	602
	1049	23102	8161.5	1040	16206.5	5751.5	736
	1050	24378	9377	192	24378	9377	192
	1051	31792.5	10220	91	31792.5	10220	91
	1052	28827	2487	2335	17126	1650	1723
	1053	29988.5	2979	94	29988.5	2979	94
	1054	31229	276	193	28428	289.5	130
	1055	20103	8098	175	20103	8098	175
	1056	16478	6843	153	16478	6843	153
	1057	24091	2472	281	24091	2472	281
	1058	22028	5736	167	22028	5736	167
	1059	17742	225	174	16500	88	55
	1060	25831.5	7001	95	25831.5	7001	95
	1061	4385.5	3360	80	6056	4904.5	99
	1062	28854	9040	229.5	28854	9040	229.5
	1063	13425.5	5914.5	56	13425.5	5914.5	56
	1064	31197	6742	257	31197	6742	257
	1065	29360	1048.5	122	27886	811.5	76
	1066	20659	3083	95	20659	3083	95
	1067	15389.5	4213	326	15389.5	4213	326
	1068	30593	10643	210.5	30593	10643	210.5
	1069	9930	340	17326	14603.5	410	29959.5
	1070	21626	7661	1255	23233.5	6354	95
	1071	30400	9076	223	30400	9076	223
	1072	30191	4003	134.5	30191	4003	134.5
	1073	23783	8446	212	23783	8446	212
	1074	17585	5523.5	86	17585	5523.5	86
	1075	24845	8881.5	253	24845	8881.5	253
	1076	31725	7503	79	31725	7503	79
	1077	13630	13871.5	703	13630	13871.5	703
	1078	23401	7368	138	23401	7368	138
	1079	20910	9576.5	124	20910	9576.5	124
	1080	20985.5	8038.5	183	20985.5	8038.5	183
	1081	27383.5	9434	223	27383.5	9434	223
	1082	29727	9902	99.5	29727	9902	99.5
	1083	25252	9497	229	25252	9497	229
	1084	10880.5	3368	4416.5	14862.5	4150	5686
	1085	17252	7751	113	17252	7751	113
	1086	28994.5	8931	110	28994.5	8931	110
	1087	18151	2680	251.5	18151	2680	251.5
	1088	25828	5387	479	25828	5387	479
	1089	29096	9128.5	230.5	29096	9128.5	230.5
	1090	16020.5	5160	60.5	16020.5	5160	60.5
	1091	28392	8701.5	200	28392	8701.5	200
	1092	25642	2648.5	97	25642	2648.5	97
	1093	14324	12015	167	14324	12015	167
	1094	19860	7756.5	230	19860	7756.5	230
	1095	24245.5	9849	141	24245.5	9849	141
	1096	20285.5	3568	224	20285.5	3568	224
	1097	29416	4538	144	29416	4538	144
	1098	30362	12142.5	316.5	30362	12142.5	316.5
	1099	32371	7984	97	32371	7984	97
	1100	30991.5	2602.5	142.5	30991.5	2602.5	142.5
	1101	31692	4654	137	31692	4654	137
	1102	28745	351.5	23938	27057.5	191	21270
	1103	32262.5	9183	748	32262.5	9183	748
	1104	33657	11910	1481	24002	8415	1305
	1105	22916	1122	107	9167	1870	81
	1106	30138	4463	354.5	30138	4463	354.5
	1107	32742	7122	113	32742	7122	113
	1108	33830	8315	183	33830	8315	183
	1109	29167	9575	784	29167	9575	784
	1110	31357	9007	228.5	31357	9007	228.5
	1111	32219	9314	493	32219	9314	493
	1112	20579	10068	136	20579	10068	136
	1113	25183	4060.5	241	25183	4060.5	241
	1114	18172	7235	126	18172	7235	126
	1115	31949.5	8678	254	31949.5	8678	254
	1116	30901	4923	152.5	30901	4923	152.5
	1117	28585	11556	1240	28585	11556	1240
	1118	16683	11725	102	16683	11725	102
	1119	32772	10373	503	32772	10373	503
	1120	29818	2470	98	29818	2470	98
	1121	30671.5	5788	255	30671.5	5788	255
	1122	31278.5	1906	154	28004	1575	76
	1123	28325	5392.5	691	28325	5392.5	691
	1124	32589	8952	128.5	32589	8952	128.5
	1125	32857	5955	392.5	32857	5955	392.5
	1126	30632.5	8882	245	30632.5	8882	245
	1127	32850.5	3650	95.5	32850.5	3650	95.5
	1128	28356	4709	583	28356	4709	583
	1129	25908.5	11946	556.5	25908.5	11946	556.5
	1130	32269.5	5916	309	32269.5	5916	309
	1131	27615	7253	212	27615	7253	212
	1132	17754	1095	153	12047	637	52
	1133	18284	417	222	13826	216	107
	1134	23420	9937	131	23420	9937	131
	1135	32710.5	5553	732	32710.5	5553	732
	1136	32784.5	11706	193	32784.5	11706	193
	1137	32700.5	5264	623	32700.5	5264	623
	1138	24992	4219	101.5	24992	4219	101.5
	1139	31647	600	179	23604	592	124
	1140	30223	5816	127.5	30223	5816	127.5
	1141	36033	8642	239	36033	8642	239
	1142	33743	6616	106	33743	6616	106
	1143	31904	4054.5	552.5	31904	4054.5	552.5
	1144	28094.5	9014.5	400.5	28094.5	9014.5	400.5
	1145	21889	7490	140	21889	7490	140
	1146	32234.5	5065	161.5	32234.5	5065	161.5
	1147	30614.5	7553.5	104.5	30614.5	7553.5	104.5
	1148	29855	15993.5	404	29855	15993.5	404
	1149	27873	4343	187	27873	4343	187
	1150	32461	9031	214	32461	9031	214
	1151	30755	6291.5	87.5	30755	6291.5	87.5
	1152	31407	8040.5	150	31407	8040.5	150
	1153	31598	7700	87	31598	7700	87
	1154	31638	8476	87	31638	8476	87
	1155	33125	6934	232	33125	6934	232
	1156	32642.5	1034	163	27716	1017	138
	1157	33238	2427	126	33238	2427	126
	1158	33134	7471	121	33134	7471	121
	1159	29696	10800	103	29696	10800	103
	1160	29400	5229	111	29400	5229	111
	1161	26823	8764	155	26823	8764	155
	1162	29397	4063.5	110	29397	4063.5	110
	1163	33304	4587	63	33304	4587	63
	1164	28399	3149	92	28399	3149	92
	1165	32647	8044.5	322	32647	8044.5	322
	1166	30980	6895	158	30980	6895	158
	1167	25314	8248	167	25314	8248	167
	1168	31623	7060	121	31623	7060	121
	1169	19768	7669.5	99.5	19768	7669.5	99.5
	1170	31683.5	4266	233	31683.5	4266	233
	1171	30324	4799	73	30324	4799	73
	1172	31903.5	8389.5	118	31903.5	8389.5	118
	1173	30947.5	8926	89	30947.5	8926	89
	1174	25355	9157	143	25355	9157	143
	1175	22514	785.5	50	16991.5	815.5	45
	1176	8804	6750	84	8804	6750	84
	1177	28548	5584	114	28548	5584	114
	1178	32518	1395	84	30224	1232	73
	1179	15973.5	6217	197.5	15973.5	6217	197.5
	1180	26302	5059.5	75	26302	5059.5	75
	1181	29650	3051	73	29650	3051	73
	1182	33969	4805.5	50.5	33969	4805.5	50.5
	1183	33828	5001	85	33828	5001	85
	1184	31768	4901	118	31768	4901	118
	1185	34426	5679	132.5	34426	5679	132.5
	1186	30335	6102	1288.5	29554.5	4984	790
	1187	13902	9212.5	431	13902	9212.5	431
	1188	30138	2768	91	30138	2768	91
	1189	26720	897.5	82.5	18030	632.5	55
	1190	33927	5093	71	33927	5093	71
	1191	33315	6521	107	33315	6521	107
	1192	32770.5	5639	117.5	32770.5	5639	117.5
	1193	30516.5	4818	127	30516.5	4818	127
	1194	27575.5	6648	163	27575.5	6648	163
	1195	30588	3602	85.5	30588	3602	85.5
	1196	31613	7655	80	31613	7655	80
	1197	32887.5	2385	105.5	32887.5	2385	105.5
	1198	32691.5	1855	81	25835	1225.5	46
	1199	29589	3863	96	29589	3863	96
	1200	31984	1825	93	29267.5	1628	71
	1201	19963	773	93	16518	609	84
	1202	31831	1038	77	30078	1087.5	66
	1203	33410.5	1532	179	31363.5	1376.5	91
	1204	31738	401	99.5	28954	395.5	74.5
	1205	30931	2939	114.5	30931	2939	114.5
	1206	24444	780	132.5	18285	458	81
	1207	30573	8577	139	30573	8577	139
	1208	21166	6944	187	21166	6944	187
	1209	28517	7276	205	28517	7276	205
	1210	31887.5	4677	86	31887.5	4677	86
	1211	32886.5	3790	108	32886.5	3790	108
	1212	12765	151	76	9163	114.5	56
	1213	33116	3948	108	33116	3948	108
	1214	32301	1880.5	107	34072	2038	138
	1215	31226	2215.5	123	31226	2215.5	123
	1216	15245.5	4133	126	15245.5	4133	126
	1217	20025.5	8002	233	20025.5	8002	233
	1218	31602	8352	81	31602	8352	81
	1219	28983.5	11168	102	28983.5	11168	102
	1220	31389.5	2293	105	31389.5	2293	105
	1221	25901	8971	193	25901	8971	193
	1222	29453.5	5111.5	97	29453.5	5111.5	97
	1223	24342	11085.5	419	24342	11085.5	419
	1224	26375.5	4056	144	26375.5	4056	144
	1225	23923	3008.5	142	23923	3008.5	142
	1226	31183	4586	77	31183	4586	77
	1227	29385.5	684	133	26122	489	80
	1228	31327	7736	84	31327	7736	84
	1229	27909.5	7563.5	34041	13151.5	3211	12601
	1230	32376	3484	1236.5	29844	2885	59
	1231	24212	9682.5	935	24212	9682.5	935
	1232	21207	864	134.5	12024	549	58.5
	1233	31346	1099	186	20209	875	110
	1234	33661	1208	88	14817	591	33
	1235	31498	5327	147.5	31498	5327	147.5
	1236	34028	11311.5	96	34028	11311.5	96
	1237	31917	5822.5	86	31917	5822.5	86
	1238	33434	1348	69	22346	1588	49
	1239	33389	5080	139	33389	5080	139
	1240	33349.5	9301.5	111	33349.5	9301.5	111
	1241	31935.5	9973	153	31935.5	9973	153
	1242	33961	4517	169	33961	4517	169
	1243	32654	9668.5	221	32654	9668.5	221
	1244	17910.5	339	74	12963	234.5	35
	1245	34356.5	5791	81	34356.5	5791	81
	1246	29477	1035.5	49	26580	1351	37
	1247	31463	8885	183	31463	8885	183
	1248	16604	775	120	9923.5	518.5	53
	1249	22303	7195	69	22303	7195	69
	1250	32847	6497	107	32847	6497	107
	1251	27247	8930	89	27247	8930	89
	1252	33207	2799.5	72	33207	2799.5	72
	1253	33915	9610	136	33915	9610	136
	1254	29878	4064.5	111	29878	4064.5	111
	1255	33534	10284	110.5	33534	10284	110.5
	1256	33671	8349	149	33671	8349	149
	1257	29480	5437	6369	18445	3613	4639
	1258	18145	2385.5	121	18145	2385.5	121
	1259	32599	2498	129	32599	2498	129
	1260	32443	3107	88	32443	3107	88
	1261	31611.5	7710.5	74	31611.5	7710.5	74
	1262	21006	2091	305	21006	2091	305
	1263	29554.5	2439	253	29554.5	2439	253
	1264	33601.5	6898	108	33601.5	6898	108
	1265	30495.5	8319	112	30495.5	8319	112
	1266	33363	8820	363	33363	8820	363
	1267	34245	4784	116.5	34245	4784	116.5
	1268	32745.5	1855	46	30181	2810	39
	1269	32830.5	11470	112	32830.5	11470	112
	1270	32726.5	4568	305	32726.5	4568	305
	1271	31022.5	7076.5	109	31022.5	7076.5	109
	1272	32517	5815.5	164	32517	5815.5	164
	1273	34214	5252	71	34214	5252	71
	1274	33390	5389	87	33390	5389	87
	1275	31713.5	6251	883	31713.5	6251	883
	1276	34513	8797	68	34513	8797	68
	1277	33809	3084	73	33809	3084	73
	1278	32379	1041	70	28945	1308	44
	1279	32420	5482	90	32420	5482	90
	1280	27915	2515	770	27915	2515	770
	1281	28844	4877	129.5	28844	4877	129.5
	1282	31930	8353.5	111	31930	8353.5	111
	1283	32753	5667	132.5	32753	5667	132.5
	1284	31395	3472	67	31395	3472	67
	1285	28769.5	954	54	24826	1164	47
	1286	16785.5	4297	66	16785.5	4297	66
	1287	31123	10484	115	31123	10484	115
	1288	24583	5609	75	24583	5609	75
	1289	29594.5	7415.5	82	29594.5	7415.5	82
	1290	30280	5721	63.5	30280	5721	63.5
	1291	31911	8774	68	31911	8774	68
	1292	5770.5	156	409.5	7838.5	132	457
	1293	32922.5	5416	96.5	32922.5	5416	96.5
	1294	14232	2671	57.5	14232	2671	57.5
	1295	21103	3231.5	58	21103	3231.5	58
	1296	9256	2859.5	57	9256	2859.5	57
	1297	32214	2085	54.5	32214	2085	54.5
	1298	23589	8257	90	23589	8257	90
	1299	29605	6431	111	29605	6431	111
	1300	30641.5	1922	2913	22182	2141	3182.5
	1301	31882	8574	666	31882	8574	666
	1302	22266	5479.5	145	22266	5479.5	145
	1303	30390	8468	154	30390	8468	154
	1304	31677.5	7461	100.5	31677.5	7461	100.5
	1305	32850	10605.5	627	32850	10605.5	627
	1306	26069	3598	175	26069	3598	175
	1307	22655	6205	122	22655	6205	122
	1308	29591.5	4423	91	29591.5	4423	91
	1309	24174	7700	158	24174	7700	158
	1310	26630	2022	761.5	26630	2022	761.5
	1311	33050	10209.5	237	33050	10209.5	237
	1312	26367	1511	109	26078	1695	67
	1313	26821	2471	125.5	26821	2471	125.5
	1314	24055	7218.5	146	24055	7218.5	146
	1315	30062	12368	141	30062	12368	141
	1316	27884	10051.5	141	27884	10051.5	141
	1317	28885.5	9379	296	28885.5	9379	296
	1318	25086.5	8210	283.5	25086.5	8210	283.5
	1319	29000	13662	127	29000	13662	127
	1320	16024.5	2986	74	16024.5	2986	74
	1321				32701	8026.4	88.5
	1322				31792	11396.9	128.2
	1323				28692.5	849.8	48.1
	1324				32571.6	4657	82
	1325				32820.8	8188.6	96.4
	1326				32734	5933.4	267.4
	1327				29062.7	2956	56
	1328				32986.8	5237.4	182.4
	1329				30630	4763.5	162.6
	1330				33476.6	4078.8	60.4
	1331				32967.1	8243	76.2
	1332				29773.1	2216.2	121.8
	1333				31930.8	6028	65
	1334				33573	11251	73
	1335				31889	5900.4	109.4
	1336				31658.2	5980.8	131
	1337				34090.6	10406.8	255.2
	1338				32349.6	12410.8	114.6
	1339				23626.9	875.5	116
	1340				28850.6	3870.7	142.6
	1341				31006.4	3620.2	75
	1342				27626.3	3701.8	103.2
	1343				32733	5107.3	358.2
	1344				26327.2	3147.1	192.4
	1345				32504.9	9709.6	132.1
	1346				31519.6	4307.8	69
	1347				32998.3	5760.3	72.8
	1348				33495.6	4399.6	97.2
	1349				32836.3	1901.9	119.2
	1350				30887.8	5742.6	130.9
	1351				30159.3	5204.3	149.6
	1352				32284	1354	130
	1353				28153.1	7466.7	82.6
	1354				30135	6403.2	74.4
	1355				31139.2	8709.4	285.6
	1356				31104.6	9300.4	186.4
	1357				30241	6321.4	68.8
	1358				27391.7	1153.5	92.9
	1359				31505	5189	96
	1360	32952	1551	461.5	26842.3	1339.6	169
	1361				31134.8	2766.2	75.6
	1362				33414.4	7760.9	88
	1363				23731.2	6757	84.4
	1364				30726.2	4442.7	69
	1365				16779.5	4957.4	50.8
	1366				27396.8	784.1	113.2
	1367				29333.6	6302.6	115.6
	1368				32574.6	11128.6	107.2
	1369				28507.6	4194.2	102.3
	1370	32270	2066.8	130.6	37757.5	1421	95
	1371				32540.6	6610.5	147.6
	1372				32337	4565.6	80.6
	1373				31086	5845.4	170.4
	1374				31333	2508.2	153.8
	1375				30964.4	9654.1	113.8
	1376				31310.1	2831	71.6
	1377				12946.8	8250.4	91.6
	1378				28783.5	823.7	82.8
	1379				32147.2	8872.8	168.7
	1380				30280.2	2528	63.1
	1381				24557.6	5764	73.2
	1382				26332.9	533	73.1
	1383				31037.7	8072.9	238.1
	1384				33463.4	5919.2	195
	1385				25278.6	4030.4	72.2
	1386				30162	5830.2	221.2
	1387				33031.8	2177.7	72.4
	1388				33847.2	6573.4	111.6
	1389				32984.1	3904	74
	1390				31589.5	2401	105.5
	1391				23991.2	8414.3	107.8
	1392				32144.7	8929.8	114.6
	1393				28695.4	6151.6	107.4
	1394				32527.6	8492.5	97
	1395				30245.8	3634.25	2422.5
	1396				30292.8	4854.9	78.2
	1397				32555.2	14796.4	497.8
	1398				32379.8	2735.6	69
	1399				30657.7	2315.4	74.6
	1400				31323.6	10257.3	73.8
	1401				25961.4	406.1	89.8
	1402				32432.2	3892.2	68.4
	1403				10344.3	167.6	76
	1404				28203.2	7651.3	80.7
	1405				27438.5	1682.2	185.3
	1406				28082.9	7047.6	116
	1407				24051.2	7977.4	67.9
	1408				27311.7	1038.5	307.2
	1409				30495.4	2059	209.6
	1410				31643.8	13481.4	141.7
	1411				28802.6	12445.8	158.8
	1412				27032.1	2973.1	180
	1413				28758.4	7724.4	149.4
	1414				27795.4	14416.8	98.4
	1415				32394.6	7651.9	117.8
	1416				29670.3	7490.2	337
	1417				27118.8	9073.6	125.1
	1418				29850.5	6065	127.2
	1419				30134.1	10885.4	180.4
	1420				25588.4	8115.2	83.6
	1421				23307.6	13745.9	136.7
	1422				32154.3	4313.2	113
	1423				30534	4078.4	178
	1424				19279.7	742	144.1
	1425				1590	116.4	273.6
	1426				30716.9	7479.6	166
	1427				28916.2	4287.2	153.4
	1428				30883.8	4862	325.3
	1429				32511.2	4638.8	224.2
	1430				30333	2472.4	106.3
	1431				28487.6	1564.7	99
	1432				26714.7	8970.1	160.8
	1433				22838.7	9057.3	270.9
	1434				22012.7	7730.2	859.6
	1435				30754.6	2242.6	218.1
	1436				30280.8	3370.2	133
	1437				32416.2	10720.2	147
	1438				26548.6	9261.8	157.2
	1439				10887	6122.6	118.4
	1440				22887.2	1083.7	130.8
	1441				29406	8009.4	123.7
	1442				29019.4	5768.8	101.3
	1443	30723.4	1849.1	248.4	37241	1213	403.5
	1444				27860	6214.4	176
	1445				28395	10410.8	136.2
	1446				31827.1	2886.5	113.8
	1447				31333.6	4847.7	218.8
	1448				14131.1	9910.8	196.4
	1449				26442.4	8667.6	138.6
	1450				30972.3	8638.9	127.8
	1451				24898.4	7255.3	129.8
	1452				29628.5	5831.7	169.2
	1453				23733.9	7193	162.3
	1454				27047.1	1461.3	206
	1455				30296	9729.6	182.3
	1456				23000.4	7339	116.3
	1457				29781.1	4901.1	129.8
	1458				30819.6	7478.9	120.3
	1459				30920.8	6525.2	146.9
	1460				28837.7	7368.4	419.1
	1461				14711.9	559.5	104.125
	1462				28274.1	5925.8	248.2
	1463				21633.8	7651	111.5
	1464				28076.6	8766.3	110.6
	1465				30308	16363.5	2641.25
	1466				32908.4	3615.7	82.8
	1467				26762	6940.8	152.1
	1468				23956.2	11075.7	218.8
	1469				14343.7	559.1	197
	1470				16856.2	9878.6	138.1
	1471				29414.3	6800.3	187.2
	1472				27924.6	4527.4	202
	1473				29007.4	3619	138.9
	1474				24318	9134.7	165
	1475				31016.2	11811.2	938.7
	1476				32325.4	9511	308.2
	1477				29569	4880.1	134.6
	1478				30242.9	5342.9	81.5
	1479				28163.5	4886	124
	1480				29705.4	6323.6	246.8
	1481				26878	7562.2	143.4
	1482				28609	8513.4	191.3
	1483				20913.2	6550.6	103
	1484				30968.8	13085.8	99.2
	1485				27993.1	1115.8	107.6
	1486				27328.8	9077.9	844.8
	1487				27508.3	4164.8	90.1
	1488				22918	10082.8	153.9
	1489				28496.1	1944.8	93.6
	1490				30322.5	6653.6	114.8
	1491				28354.4	2121.6	92.9
	1492				30335.4	4522.2	107.6
	1493				25012	1130.4	145.8
	1494				30647.7	3425.4	126
	1495				27319.4	6854.8	357.7
	1496				29954.5	6190.7	220
	1497				20827.5	6452.4	120
	1498				23864.8	5940.8	174
	1499				25365.7	1969.3	87.4
	1500				24193.6	164.9	81.7
	1501				26575.5	1610.67	119.167
	1502				24708.3	3057.17	80.1667
	1503	2931	598	222	2345.8	254.5	122.6
	1504	36817	1120	443	24266.9	841.6	210.5
	1505				29929.8	7428.1	304.2
	1506				30264.6	7688.6	301.2
	1507				30535	6045	119.8
	1508				28042.9	2861.5	183.7
	1509				28833.4	4405.6	509
	1510				31420.8	4749.8	87
	1511				30427	5045.5	320.6
	1512				28578.4	7504.2	545.3
	1513				29740.6	4807.8	434
	1514				20609.7	431.7	152
	1515				28806.7	11760	180.4
	1516				28745.8	10367.7	244.7
	1517				17051	8285	429.4
	1518				18330.3	700	86
	1519				30633.5	3352.7	156.8
	1520				25218	983.2	138.1
	1521				29285.4	3381.6	79
	1522				27880.1	314.4	22162.3
	1523	24098.5	9228.5	484	26435.2	8112.6	634.3
	1524				23133.8	4235.2	167.6
	1525				28261.3	6733.6	329.5
	1526				31205.2	6411.8	139
	1527				27738.4	10672.4	359.2
	1528				28838.6	8110	236.2
	1529				30675	6747.2	437.2
	1530				32744.8	3194.4	339.3
	1531				28530	7668	209.2
	1532				23014.8	5575.9	480.9
	1533				21833.6	2972.6	372.2
	1534				29161.2	7448.1	293.9
	1535				31449	6177.7	283.7
	1536				30208.6	2666.6	357.5
	1537				28121	6629	154
	1538	4258.2	301.6	335	6833	109	304
	1539				31535.6	7267.2	177.8
	1540				30336.9	3759.8	408
	1541				32125.4	9536.6	154.8
	1542				27831.4	3339	398.7
	1543				25710.6	3934.4	244.4
	1544				31091	5937	282.9
	1545				30303.8	5824.5	573.9
	1546				29407.1	9132.2	237.8
	1547				29243.4	9758.3	296.2
	1548				27636.6	11139.8	180.8
	1549				26442.7	7201.8	302.1
	1550				30480.1	9029.2	224.6
	1551				8577.1	907.8	160.8
	1552				29086.2	2697.8	283.6
	1553				27902.4	7059	165.7
	1554				29380.4	3301.8	293.8
	1555				32129.6	7987.7	482.4
	1556				29810.8	2795.2	350.2
	1557				27656.6	3393.8	817.8
	1558				29367	9155.6	278.6
	1559				28266	7023.9	210
	1560				26061.6	1380.3	338.9
	1561				28292	6152.6	436.8
	1562				29716.9	4773.9	345.1
	1563				30997.1	5118.2	136.4
	1564				27854.2	4651.6	233.4
	1565				25510.2	8528.3	109
	1566				29923.8	1265.4	384.6
	1567				28011.4	11311.2	539.4
	1568				26591.2	9937.4	312.2
	1569				28414.7	9386.8	302.6
	1570				29556.3	5609.6	574.4
	1571				29920.8	9507.6	485.8
	1572				30796.6	7145	502.7
	1573				30194.6	8996.2	326
	1574				27472.5	1064	177
	1575				26711.1	395.7	90.6
	1576				23650	6646.4	451.4
	1577				26676	6726.3	244
	1578				23550.7	2560.6	184.9
	1579				27423.4	7151.6	819.5
	1580				28695.5	1252.6	111.6
	1581				11456.5	5422	131.4
	1582				29518.4	1116	249
	1583				31066.2	6284.9	182.8
	1584				27847.2	8166.4	445.9
	1585				26628.7	3310.3	57.6
	1586				24830.4	3927.4	91.8
	1587				14082.5	1222.12	74.875
	1588				21468.2	2174	113.1
	1589				22014.7	1914.6	78.4
	1590				28611.2	3170.4	297
	1591				25724.9	3489.6	91.6
	1592				23144.6	5524.3	117.4
	1593				20507	4130.9	149.7
	1594				22928.4	4937.2	91.2
	1595				28566.2	1768.2	77
	1596				24261.2	4131.2	84.8
	1597	33845	4745.75	396.5	21852.3	4676.7	155.3
	1598				26008.8	3300.6	65.8
	1599				22410.9	5856.2	93.4
	1600				22828.9	3448.2	111.2
	1601				18157.4	366.9	62.9
	1602				19141	2350.6	85.7
	1603				18303	4513.88	78.625
	1604				23546.1	6460.4	90.6
	1605				22903.2	692.9	58.4
	1606				26087.9	2070.38	48
	1607				24352	5573.8	84.9
	1608				26127	9305	75.4
	1609				27676.8	7880.6	90.8
	1610				21883.3	3595.4	81.2
	1611				19481.6	6029.3	81.4
	1612				29046.2	3488.4	81.4
	1613				15445.2	2185.5	147.6
	1614				18383.5	3454	256
	1615				30925	255	208.5
	1616				23901.7	2819.6	96.7
	1617				20651.1	4196.4	126.6
	1618				29198	6899.67	115.833
	1619				22551.4	5800.4	98.2
	1620				23785.9	3745	61.2
	1621				23261.4	5198.8	93.7
	1622				25547.4	4611.2	188.8
	1623				25311.5	2148.1	99
	1624				23515.2	5313.4	92
	1625				19571.6	3514.2	85.7
	1626				30305.2	7913.3	245.4
	1627				23492.6	6565.5	112.75
	1628	31046	6281.24	1455	25849.5	4754.67	433.833
	1629				27960	4365.12	242.625
	1630				22985.8	3653.38	306.375
	1631				28075.6	4983	93.4
	1632				14826.7	380	57.3333
	1633				26231.4	3706.9	238.2
	1634				19327	2226	137.5
	1635				28216.6	6991.4	90.4
	1636				23758.1	4271.7	105
	1637				22873.7	6002.4	94.2
	1638				21410.9	1574.7	54.2
	1639				26610.8	6144.2	260.8
	1640				16314	1478.2	311
	1641				22138.6	4361.4	146.8
	1642				24140.7	2400.67	64.3333
	1643				25709.6	7769.7	218.8
	1644				19650.8	3682.2	69.8
	1645				26304.4	4839.6	152.4
	1646				27195.1	4889.7	143.1
	1647				20429.5	5832	71.4
	1648				19789.1	4447.3	131.3
	1649				23392.2	6966.8	79
	1650				21445.7	793.3	77.5
	1651				23885.2	3882.3	1008.2
	1652				19737.4	2513.5	48.2
	1653				26141	4117.5	78.25
	1654				29731.6	3649.8	77.7
	1655				27118.1	4451.8	70.2
	1656				23608.4	5593.8	97.1
	1657				17101.4	2939.8	161.3
	1658				24139.5	3370.4	64.4
	1659				24671.2	4542.8	98
	1660				26678.9	1980.6	82
	1661				21609.8	5014	80.6
	1662				31354.7	9168.5	124
	1663				16692	3867.62	79.25
	1664				25877.7	6116.7	101.4
	1665				20877.2	6026.4	59.2
	1666				23545.5	3784.7	79.4
	1667	28103.6	5308.6	120.3	35073.5	1522	439
	1668				23460.7	7225.67	132.333
	1669				18150.3	4953	56.5
	1670				29707.4	5581.8	63.4
	1671				27895.4	6767.1	101.4
	1672				29881.4	3593.6	80
	1673				24656.4	1164.9	117.3
	1674				33080.6	3158.8	91.2
	1675				19311.2	3107.5	61.6
	1676				23896.4	2065.7	78.4
	1677				13452.4	4655.2	85.1
	1678				11519.8	215.75	13739.9
	1679				28587	4870.4	83.2
	1680				29956.6	4887.8	96
	1681				19899.6	5461.4	150.4
	1682				12517.4	413.25	211.312
	1683				28786.6	7735.6	218.6
	1684				27307	2903.2	252.8
	1685				32016.4	2772.4	72.1
	1686				22931.5	9557.2	131.2
	1687				30277.8	8533.6	223.4
	1688				24163.9	748	160.3
	1689				26424.9	8311.9	142
	1690				27332.2	9749.6	180.4
	1691				13441.6	5927.4	149
	1692				31309.6	6060.8	71
	1693				31160.9	5947	104.6
	1694				31552.7	7680.6	1468.3
	1695				30609	7792.2	80.6
	1696				25380.2	9239.1	93
	1697				30914.2	3085.4	63.8
	1698				12546.4	276.4	64.2
	1699				31305.2	8121.5	56.2
	1700				22828.8	6596.6	95
	1701				27626.2	6932.3	288.5
	1702				30117.3	4204.4	1205.5
	1703				32734.7	8468.6	96.7
	1704				28731	5402	84.6
	1705				29727.8	9036.1	84.2
	1706				15730.5	838.3	474.5
	1707				29982	11795.5	140.6
	1708				32027.8	6149.4	65
	1709				27481.3	7048.4	98.4
	1710				29516.2	5144.6	100.6
	1711				12509.4	449.6	178
	1712				30970.6	10624.9	135.4
	1713				20645	12188.4	159.8
	1714				29787.1	6161	201.4
	1715				27811.6	6803.8	185.7
	1716				30015.2	2763.4	129.1
	1717				23495.4	2486.6	71
	1718				32126.8	1105	52.6
	1719				27795.6	6136	186
	1720				10713.6	407.2	125.7
	1721				30883.4	4706.8	100
	1722				31749.4	2681.9	114
	1723				10805.6	136.7	61
	1724				25054.1	2338.2	299.6
	1725				31414.9	6746	320.7
	1726				30395	7716	102.2
	1727				31880.9	4320	80.4
	1728				30829	7384.4	127
	1729				30233.6	5736.2	111.2
	1730				30282.2	6720.6	113.5
	1731				28858.4	7062.6	146.2
	1732				27248.8	10818.1	113.1
	1733				23981.9	6480.4	284.2
	1734				19693.8	6109.1	131.2
	1735				26446.6	10391.4	377.4
	1736				27815.7	6630.4	111.8
	1737				30430.5	7793.8	151.2
	1738				29389.8	8516.4	110.9
	1739				28567	10017.9	205.1
	1740				22582.9	8457.6	85.6
	1741				32054.6	7586.6	144.6
	1742				11944.2	8081.6	100.2
	1743				28631.6	6701.2	257.4
	1744				31840.7	3274	82.8
	1745				29958.3	4089.6	109.8
	1746				29051.2	9806.8	231.3
	1747				33071.8	3049.4	78.2
	1748				32845	7513	84.5
	1749				35216	6765.5	69.6
	1750				33731	3148.9	130.2
	1751				31832.6	9593.4	79.2
	1752				31969.2	9397.6	108.4
	1753				30989.2	7536.2	134.6
	1754				31346.2	7047.9	146.4
	1755				32538.6	1731.4	109.4
	1756				20137.2	11377	166.8
	1757				32315.5	10984.2	145.4
	1758				32081.4	10350.4	243.8
	1759				27634.7	6015.5	53.6
	1760				29649.1	5889.2	114.7
	1761				24907.6	4380.7	81.8
	1762				17352.4	5248.3	47.6
	1763				24336.4	874.1	54.5
	1764				27126.1	4581	69.8
	1765				22414.2	8443.8	136.5
	1766				27343.8	6958.2	134.9
	1767				30473.6	743.8	453.1
	1768				26524.6	3375.3	81.4
	1769				17173.9	3485.6	40.8
	1770				26817.6	7208.2	135.4
	1771				28086.4	4216.4	109.2
	1772				18453.9	3476.8	75
	1773				15583.8	5903.1	94
	1774				29654.8	1274.3	74.4
	1775				22390	3040.5	77.8
	1776				30527.2	4536.5	70.4
	1777				27574	4771.8	92.4
	1778				25289.5	770	48
	1779				11172.8	1844	111.8
	1780				26096.7	2398	55.8
	1781				25645.8	1953	61.7
	1782				14205.8	2773.4	94.8
	1783				10698	1385.5	79.375
	1784				22001.6	1084.4	68.8
	1785				16668.5	2511.6	53
	1786				30122.6	3117	138.2
	1787				22966.8	4820.6	281
	1788				19733.6	4974.6	137.6
	1789				23570.3	7589.1	1291.4
	1790				25651	5083.1	76
	1791				17219.4	6826.6	58.6
	1792				13782.5	2957	56.2
	1793				19034.7	728.4	96.9
	1794				24397.2	4843.8	257.4
	1795				14889.4	7323.6	75.4
	1796				26906.2	8020.8	605.8
	1797				22958.3	4906.2	71.2
	1798				21210.4	5223.2	81.6
	1799				18873.8	6010.9	59.1
	1800				18725	4190.3	220
	1801				20607.2	3503.1	57
	1802				17933	1936.8	80.9
	1803				8449.6	3634.4	68.9
	1804				20145.8	1834.6	44.6
	1805				28115	2036.7	81.7
	1806				25378.7	2754	86.4
	1807				16990.1	4307.5	72.2
	1808				29152.7	3987.1	77.4
	1809				19041.2	2227.4	66.8
	1810				29537.7	8296.5	122.3
	1811				25039.1	1040.4	127.4
	1812				30914.9	7900.8	143.2
	1813				23440.9	1590.6	171.4
	1814				29756.7	2881.2	85.4
	1815				12205.6	4471.2	55.8
	1816				24582.2	6051	76.2
	1817				23821.6	9697	160.2
	1818				22486.7	4051.2	95.6
	1819				19994	485.6	47.8
	1820				14451.7	631.667	91.1667
	1821				24471.4	1940.1	96.5
	1822				29497.2	5834.8	98.2
	1823				29308.2	6596.4	111.5
	1824				26824.6	11881.7	140.6
	1825				23469.1	2895.4	60.3
	1826				20679.2	2927.25	63.5
	1827				31099	3566.9	76.3
	1828				31722.6	6878.8	151.4
	1829				25011.4	5804.2	113.8
	1830				28477.8	9321.6	99
	1831				27568.9	4268	100.4
	1832				32007.4	1342.2	62.6
	1833				30111.8	7840.2	81.6
	1834				18383.6	3155.2	53.4
	1835				26686.2	5007.2	228.2
	1836				26674.9	8320	99.6
	1837				29370.7	11462.5	116.4
	1838				24138.8	1036.3	123.4
	1839				21139.6	819.1	116.6
	1840				29261.3	7571.2	88.4
	1841				27570.5	6417.9	841
	1842				24171	8777	103.4
	1843				25381.6	9282.1	172
	1844				30202.7	7278.8	151
	1845				27613.2	8670.6	82.6
	1846				22293.4	6048.5	85.6
	1847				15183	216	54.9
	1848				31872.8	7021.8	86.6
	1849				30912.6	4058.7	148.4
	1850				18076.5	270.3	119.1
	1851				28974.6	3047.4	174.6
	1852				31841.2	2643.2	109
	1853				27046	3523	256.4
	1854				23646.8	1002.33	183.333
	1855				19392.8	888.3	143
	1856				30929.8	5043.2	143
	1857				28392	3180.6	275.8
	1858				28911.6	4732.6	84
	1859				28566.4	4317.6	143.4
	1860				17923	6618.7	150
	1861				31246.6	4323.8	197.6
	1862				30607.7	8804	105.2
	1863				30519.5	8644.2	179
	1864				31282.2	4799	139.1
	1865				30273.3	5311.1	95.4
	1866				27448.6	10536.2	107.7
	1867				30529.8	4456.3	162.3
	1868				28740.5	2108.1	203
	1869				29212.6	6204.8	226.2
	1870				29858.8	5103	232
	1871				31522.2	4845.2	234.8
	1872				31520	7871.4	97.6
	1873				27894.8	5676.2	123.2
	1874				31674.2	4453.6	208.8
	1875				20612.6	1175.2	243.8
	1876				31963.4	3688.8	202.2
	1877				29189.1	5270.8	173
	1878				31193.4	2393.6	206.3
	1879				27551.1	2626.62	19422.4
	1880				23317.2	782.667	145.5
	1881				25463	3299	236.2
	1882				26901.6	1173.7	88.3
	1883				18128.3	848.6	160.2
	1884				30889	8414.4	327
	1885				29200.1	3562.3	71
	1886				25430.4	1085.5	86.5
	1887				27147.5	4906	433.1
	1888				31245.4	7263	90.2
	1889				27225.9	3105.4	247.8
	1890				28844.5	3146.6	275.9
	1891				19767.2	468.5	81.75
	1892				30130.2	8510.5	88.8
	1893				29643.5	2513.3	172.7
	1894				27061.8	8228.8	268.6
	1895				31336.8	7043.5	154.8
	1896				30891.9	1096.2	241.5
	1897				29374.4	6985.8	170.6
	1898				30023.9	1342	117
	1899				29950.2	4252.2	230.4
	1900				23341.6	1588	193.2
	1901				29079.6	7152.6	161.4
	1902				28123.6	6431.6	384.4
	1903				32632	7300	182.5
	1904				31330.7	4856.7	235.7
	1905				31253.8	6107.6	289.8
	1906				28183.6	4710.4	163.5
	1907				29798.9	3159.8	222.8
	1908				24163	1671.1	254.6
	1909				31484.4	2669.5	110.4
	1910				29716.5	4383.4	162.4
	1911				6727	338.2	113.1
	1912				31619.4	5355.3	233.2
	1913				28602.4	10403	106.7
	1914				25493.2	7664	246
	1915				30483.8	3022.1	202.4
	1916				27921.2	2043.9	116
	1917				30771.4	4300.5	55.6
	1918				23362.1	1318.4	86.2
	1919				30805.1	3857.7	91.6
	1920				32542.4	3568.2	108.7
	1921				26481.4	4280.8	65.8
	1922				27390.2	1783	148.8
	1923				29147.2	2699.4	144
	1924				25591	1840.2	257.3
	1925				29986.2	4210.6	87.4
	1926				31072.2	3996.9	286.7
	1927				31090.4	5313.8	219.4
	1928				29682.9	6640.1	238.6
	1929				29492	3553.4	187
	1930				28962	4361	1068
	1931				27788.7	6839.5	341.2
	1932				29000.8	850.833	51.3333
	1933				31960.4	3101	147
	1934				27079	8102	208.9
	1935				29655.2	3214.4	356.4
	1936				36739.5	2289	201
	1937				32868.2	7195.2	52.6
	1938				31297.4	6082.4	74.2
	1939				23035.7	1727.6	110.2
	1940				29737.4	8263.4	85.2
	1941				32089.2	6893	77.2
	1942				31755.3	5242	79
	1943				32664.2	2798.5	67.6
	1944				25568.4	7662.7	96.2
	1945				29694.4	5580.1	74.5
	1946				28129	6919	108.9
	1947				31821.2	8427.3	89
	1948				15415.4	3838.2	113.3
	1949				31761.2	12660.5	98.2
	1950				31897.4	6390.8	80.8
	1951				25549	890.6	116.2
	1952				23373.9	752.1	49.6
	1953				26348.4	925.6	128.5
	1954				28447.2	2229.8	81.6
	1955				32079.3	4569.4	71.6
	1956				30671.8	9761.88	141.5
	1957				29100.5	4319.8	85.2
	1958				31851.2	3724	92.4
	1959				33062	8658.5	84.5
	1960				31008.6	7568.4	136.8
	1961				27534	1273.4	56
	1962				25355.3	3800.2	51
	1963				28259	541.4	56
	1964				30148	4456.1	128.9
	1965				32851.6	3453.4	106
	1966				26047.3	861.6	65.4
	1967				18195.6	4625.2	57.7
	1968				32432.8	6184.2	75.2
	1969				31465.9	3064.7	88.5
	1970				29577.6	7109	99.2
	1971				32202.6	7053	89.4
	1972				31616.8	4092.6	476.6
	1973				33113.4	5380.4	63
	1974				30482.4	5776.1	79.6
	1975				35573	1982	232
	1976				31237.1	902.8	59.4
	1977				30439.2	2560.2	55.4
	1978				26526.6	2245.4	65.4
	1979				27079.2	7009	74.8
	1980				32431.6	4875.2	94.4
	1981				27577.6	863.8	75.3
	1982				21982.4	3227	60.6
	1983				32825.6	7833.8	219.9
	1984				30857	2697.9	83.5
	1985				23502.5	422.3	50.4
	1986				31490.6	7390.8	133.2
	1987				33137	3051.8	61.7
	1988				32476	9145.5	132.2
	1989				32592.2	5636.1	89.7
	1990				32823.7	5751.1	67.2
	1991				31479.8	1875.1	65.7
	1992				31649.8	9325.6	92.8
	1993				23879.9	351	47.8
	1994				31407.2	5585.4	85.3
	1995				30337.2	7314.2	82.8
	1996				30887.6	4869.4	160.6
	1997				30317.3	7067.7	661.3
[truncated: 776 more rows]

## Sheet: All HIV Neg
	Intial Tessting			Confirmatory			Confirmatory 2
1	42	41	42	42	41	42
2	985	142	152	985	142	152
3	567	83	92	567	83	92
4	1120	72	97	1120	72	97
5	356	43	39	356	43	39
6	549.5	77.5	103.5	549.5	77.5	103.5
7	137	83	92	137	83	92
8	996	67	65	996	67	65
9	83	47	43	83	47	43
10	134	194	261.5	134	194	261.5
11	952.5	71	56	952.5	71	56
12	281	79	109	281	79	109
13	122	42	47	122	42	47
14	232	56	57	232	56	57
15	2203	73	105	2203	73	105
16	877	52	40.5	877	52	40.5
17	773	79	84	773	79	84
18	223	75	60	223	75	60
19	271	127.5	110	271	127.5	110
20	74	44	53.5	74	44	53.5
21	328	77	73	328	77	73
22	582	72	99	582	72	99
23	1253.5	49	188.5	1253.5	49	188.5
24	905	104	77	905	104	77
25	751	42	47	751	42	47
26	181	48	44.5	181	48	44.5
27	872.5	72.5	93	872.5	72.5	93
28	274	120.5	95	274	120.5	95
29	63	63	62	63	63	62
30	904	113.5	136	904	113.5	136
31	897	52	42	897	52	42
32	54.5	60	57.5	54.5	60	57.5
33	1109	45	53.5	1109	45	53.5
34	238	80	91	238	80	91
35	830	218	241	830	218	241
36	196	52.5	57	196	52.5	57
37	144.5	51	51	144.5	51	51
38	1066	200.5	234	1066	200.5	234
39	110	59	56	110	59	56
40	968	58	55	968	58	55
41	845.5	102	72	845.5	102	72
42	272.5	56	57	272.5	56	57
43	31	33	34	31	33	34
44	196	95	76	196	95	76
45	905.5	47	81	905.5	47	81
46	887.5	78	55	887.5	78	55
47	354	74	68	354	74	68
48	832.5	58.5	63	832.5	58.5	63
49	1118	111	119	1118	111	119
50	118	55	58.5	118	55	58.5
51	104.5	96	102	104.5	96	102
52	950.5	44	42	950.5	44	42
53	371	34.5	38	371	34.5	38
54	127	62	63	127	62	63
55	426.5	75	66	426.5	75	66
56	559	94	65	559	94	65
57	1836	254.5	308	1836	254.5	308
58	894.5	49	50	894.5	49	50
59	899.5	76	72	899.5	76	72
60	274	99.5	137	274	99.5	137
61	198	37	33	198	37	33
62	1030.5	148	156	1030.5	148	156
63	101	72	61	101	72	61
64	926	88	60	926	88	60
65	899	131	161	899	131	161
66	239	85	70	239	85	70
67	278	89	91	278	89	91
68	56	49	57.5	56	49	57.5
69	1401	71	52	1401	71	52
70	808.5	45	42	808.5	45	42
71	222	84.5	65	222	84.5	65
72	841	100	104	841	100	104
73	52	41	40	52	41	40
74	768.5	36	35	768.5	36	35
75	887.5	56	47	887.5	56	47
76	2381.5	1777.5	2043	360	58.5	62.5
77	11803	133	111	8747	122	225
78	105	60	53	105	60	53
79	655	45	43	655	45	43
80	1041.5	167	77.5	1041.5	167	77.5
81	1061	138	141	1061	138	141
82	1734	63	69	1734	63	69
83	735	45	47	735	45	47
84	179	179	241.5	179	179	241.5
85	60.5	51	39	60.5	51	39
86	933	43	50	933	43	50
87	245	51	52	245	51	52
88	171	247	275	171	247	275
89	973	43	41	973	43	41
90	2593.5	52	54.5	2593.5	52	54.5
91	147	93	92.5	147	93	92.5
92	937.5	78	113.5	937.5	78	113.5
93	121	64	749	121	64	749
94	966	34	34	966	34	34
95	500	30	31	500	30	31
96	94	102	131	94	102	131
97	156	59	49	156	59	49
98	1106	149.5	156	1106	149.5	156
99	258	51	53	258	51	53
100	1155	66	58	1155	66	58
101	687	403	422	687	403	422
102	58	45.5	37	58	45.5	37
103	386.5	201	129.5	386.5	201	129.5
104	174	57	40	174	57	40
105	895.5	65	47	895.5	65	47
106	908.5	44	42	908.5	44	42
107	1186.5	84	142.5	1186.5	84	142.5
108	825	43	48	825	43	48
109	784	31	29	784	31	29
110	76	44	43	76	44	43
111	131.5	82	93	131.5	82	93
112	1011.5	45	48	1011.5	45	48
113	93	108	110	93	108	110
114	904	65	60	904	65	60
115	1968	110	108	1968	110	108
116	95	79	79	95	79	79
117	1178	56	71	1178	56	71
118	795.5	24	25	795.5	24	25
119	450	465	617	450	465	617
120	939	65	63	939	65	63
121	147	84	101	147	84	101
122	2082.5	203.5	371	2082.5	203.5	371
123	425	154.5	134	425	154.5	134
124	89	91	132	89	91	132
125	847	48	49	847	48	49
126	944.5	157.5	139	944.5	157.5	139
127	65	43	38	65	43	38
128	843	42	42	843	42	42
129	301	389	449	301	389	449
130	942.5	50	530	942.5	50	530
131	498	76	75	498	76	75
132	939	51	48	939	51	48
133	22985	65	54	17321.5	96	292
134	492	107	106.5	492	107	106.5
135	1880	225	291	1880	225	291
136	984	64	57	984	64	57
137	176	86	92	176	86	92
138	1086	36	37	1086	36	37
139	119	62	77	119	62	77
140	954	80	89	954	80	89
141	72	45	40	72	45	40
142	1345	108.5	109	1345	108.5	109
143	751	67	86	751	67	86
144	2800	49	65	2800	49	65
145	149	47	52.5	149	47	52.5
146	4324	70	52	720	45	62
147	923	54	147	923	54	147
148	140	94	91	140	94	91
149	720	45	62	720	45	62
150	881.5	75.5	81	881.5	75.5	81
151	1432	56	54	1432	56	54
152	418	59	51	418	59	51
153	448	109	125	448	109	125
154	191.5	85.5	74	191.5	85.5	74
155	948	71.5	73.5	948	71.5	73.5
156	1109	106	80	1109	106	80
157	1138	45	40	1138	45	40
158	1102.5	53	66	1102.5	53	66
159	13	9	9	13	9	9
160	519	80	98	519	80	98
161	283	176.5	163	283	176.5	163
162	27	16	19	27	16	19
163	96	45	42	96	45	42
164	156	194	202.5	156	194	202.5
165	240	70.5	101	240	70.5	101
166	163	60	75	163	60	75
167	2073	139	160.5	2073	139	160.5
168	900.5	46	43	900.5	46	43
169	963	74	76	963	74	76
170	645	61	57	645	61	57
171	390.5	97	128	390.5	97	128
172	1516	131	146	1516	131	146
173	1200	97	141	1200	97	141
174	277	174	232	277	174	232
175	55	46	45	55	46	45
176	71	42	50	71	42	50
177	158	91	82.5	158	91	82.5
178	920	45	51	920	45	51
179	530	99	123	530	99	123
180	903	65	61	903	65	61
181	126	59	329	126	59	329
182	247	75	76	247	75	76
183	163	144	201	163	144	201
184	892	50	44	892	50	44
185	892	58	61	892	58	61
186	654	105.5	124	654	105.5	124
187	211	102	104.5	211	102	104.5
188	468	86	74.5	468	86	74.5
189	870	38	36	870	38	36
190	1209	140.5	45	1209	140.5	45
191	898	65	71	898	65	71
192	129	73.5	66	129	73.5	66
193	44	43	54	44	43	54
194	927	63	49	927	63	49
195	715	29	48	715	29	48
196	857	62	57	857	62	57
197	238	151	83.5	238	151	83.5
198	151	114	157	151	114	157
199	69	60.5	53.5	69	60.5	53.5
200	37	27	28	37	27	28
201	844	42	41	844	42	41
202	262	72.5	72.5	262	72.5	72.5
203	736	104	124	736	104	124
204	1189	60	51.5	1189	60	51.5
205	354	44	41	354	44	41
206	834	131	783	834	131	783
207	1029	90	75	1029	90	75
208	107	119	139	107	119	139
209	905	53	45	905	53	45
210	365	52	39	365	52	39
211	57	49	50	57	49	50
212	1072	82	80	1072	82	80
213	563	65	86	563	65	86
214	173.5	52	45	173.5	52	45
215	980.5	58	52	980.5	58	52
216	159	88	67	159	88	67
217	155	94	122.5	155	94	122.5
218	144	51	46	144	51	46
219	947	49	39	947	49	39
220	267	38	38	267	38	38
221	1205	128	125	1205	128	125
222	154.5	70.5	78.5	154.5	70.5	78.5
223	799	218.5	240	799	218.5	240
224	243.5	77	145	243.5	77	145
225	138	83	346	138	83	346
226	868	34	34	868	34	34
227	186	59	58.5	186	59	58.5
228	963	71.5	60	963	71.5	60
229	132.5	45	60.5	132.5	45	60.5
230	939	54	52	939	54	52
231	219	85	92	219	85	92
232	874	90	57	874	90	57
233	634.5	46	53	634.5	46	53
234	456	358	410.5	456	358	410.5
235	110.5	40	36	110.5	40	36
236	1226	164	168.5	1226	164	168.5
237	3369	159	185	2810	142	389
238	331	91	117	331	91	117
239	229	75	73	229	75	73
240	1060	52	39	1060	52	39
241	118	88	89	118	88	89
242	40	56	53	40	56	53
243	1944.5	77	82	1944.5	77	82
244	913	88	83	913	88	83
245	763	37	41	763	37	41
246	144	86	90	144	86	90
247	150	45	49	150	45	49
248	838	54.5	61	838	54.5	61
249	104	101.5	105	104	101.5	105
250	159	103	91.5	159	103	91.5
251	924	84	133	924	84	133
252	859	50	42	859	50	42
253	74	67	118	74	67	118
254	1004	55	50	1004	55	50
255	788	38	40	788	38	40
256	199.5	103	89	199.5	103	89
257	183	128.5	112.5	183	128.5	112.5
258	948	57	48	948	57	48
259	484	61.5	57	484	61.5	57
260	926	48	67.5	926	48	67.5
261	171	183	122	171	183	122
262	833	56	66	833	56	66
263	68	72	75	68	72	75
264	941	66	69	941	66	69
265	4897.5	4627	1876	5413.5	244	182.5
266	204.5	223.5	114	204.5	223.5	114
267	1089	107.5	80.5	1089	107.5	80.5
268	469.5	130	116	469.5	130	116
269	923.5	63	68	923.5	63	68
270	841.5	64	517	841.5	64	517
271	150.5	80	69	150.5	80	69
272	160	55	44	160	55	44
273	951	74	64	951	74	64
274	711	39	49	711	39	49
275	1002	59	63	1002	59	63
276	987	63	249	987	63	249
277	907	54	73	907	54	73
278	133.5	51	49	133.5	51	49
279	1102	93	64	1102	93	64
280	781.5	46	50	781.5	46	50
281	144.5	60	82	144.5	60	82
282	862	51	46	862	51	46
283	148.5	44	40	148.5	44	40
284	892.5	50	46	892.5	50	46
285	1055.5	58	61	1055.5	58	61
286	98	97	86	98	97	86
287	90	84	102	90	84	102
288	964.5	371	476.5	964.5	371	476.5
289	1076	274.5	321	1076	274.5	321
290	457	94.5	75	457	94.5	75
291	452	174	98.5	452	174	98.5
292	854	64	56	854	64	56
293	1267	40	39	1267	40	39
294	259	116	119	259	116	119
295	122.5	83	90.5	122.5	83	90.5
296	932.5	41.5	43	932.5	41.5	43
297	247.5	35	37	247.5	35	37
298	1022	68	72	1022	68	72
299	2089	212.5	255	2089	212.5	255
300	16	14	18	16	14	18
301	78.5	59	51	78.5	59	51
302	2625.5	249.5	194	2625.5	249.5	194
303	949.5	139	82	949.5	139	82
304	949.5	59	59	949.5	59	59
305	837	37	38	837	37	38
306	1796	55	74	1796	55	74
307	210.5	159	165	210.5	159	165
308	893	76	69	893	76	69
309	171	83.5	89	171	83.5	89
310	500.5	96	102	500.5	96	102
311	1016	47	52	1016	47	52
312	980	153	148	980	153	148
313	395.5	46.5	72	395.5	46.5	72
314	929.5	61.5	56.5	929.5	61.5	56.5
315	945.5	72	70.5	945.5	72	70.5
316	937	183	252	937	183	252
317	261	240	387	261	240	387
318	65	39	36	65	39	36
319	340.5	73.5	68	340.5	73.5	68
320	1320	82	78.5	1320	82	78.5
321	71	47	70	71	47	70
322	908	66	81	908	66	81
323	935	37	45	935	37	45
324	1227	62.5	58	1227	62.5	58
325	198.5	185.5	129	198.5	185.5	129
326	1209	111	117	1209	111	117
327	94	74	99	94	74	99
328	852.5	54	60	852.5	54	60
329	86	48	56	86	48	56
330	1407	90.5	88	1407	90.5	88
331	1518	439	459	1518	439	459
332	139	87	64.5	139	87	64.5
333	813	48	51	813	48	51
334	871	58	53	871	58	53
335	43	24	29	43	24	29
336	53	53.5	55	53	53.5	55
337	1056	361	335.5	1056	361	335.5
338	64	52	46	64	52	46
339	888	71	78	888	71	78
340	109	49	41	109	49	41
341	1019	93	107.5	1019	93	107.5
342	828	46	51	828	46	51
343	175	87	206	175	87	206
344	1565	88	107	1565	88	107
345	1193	51	176.5	1193	51	176.5
346	931	38	32	931	38	32
347	196	63	48	196	63	48
348	209	85	50	209	85	50
349	96	92	125	96	92	125
350	616.5	28	35	616.5	28	35
351	960.5	89	86	960.5	89	86
352	139	98	97	139	98	97
353	80	44	44	80	44	44
354	608	53	50	608	53	50
355	53	55	49	53	55	49
356	811.5	49.5	66	811.5	49.5	66
357	1239	630.5	645.5	1239	630.5	645.5
358	2026	124	241.5	2026	124	241.5
359	851	89	94	851	89	94
360	169	64	45	169	64	45
361	154	75	64	154	75	64
362	124	44	96.5	124	44	96.5
363	930	54	50	930	54	50
364	4616	646	735	2911	215	426
365	836.5	52.5	47	836.5	52.5	47
366	874	66	72.5	874	66	72.5
367	1158	81	70	1158	81	70
368	163	200	217	163	200	217
369	839	59	61	839	59	61
370	1560	625	1377	871	313	1233
371	1688	68	71	1688	68	71
372	801.5	50	50	801.5	50	50
373	948	86	95	948	86	95
374	1418	53	46.5	1418	53	46.5
375	100	41	42	100	41	42
376	169.5	104	93	169.5	104	93
377	666.5	47.5	43	666.5	47.5	43
378	981	80	110	981	80	110
379	980.5	131	138	980.5	131	138
380	102	55.5	44	102	55.5	44
381	926	50	51	926	50	51
382	108	50	52	108	50	52
383	1742	165	163	1742	165	163
384	922	44	45	922	44	45
385	1379.5	57	53	1379.5	57	53
386	261	113	106	261	113	106
387	13	9	9	13	9	9
388	3268	33	42	2329	69.5	80
389	182.5	34	34	182.5	34	34
390	1284	95	127	1284	95	127
391	245	69	51	245	69	51
392	144	40	37	144	40	37
393	137	66	63	137	66	63
394	2005	47	50	2005	47	50
395	609	58	64.5	609	58	64.5
396	798	42	61	798	42	61
397	3580	48	47	5650	63	73.5	4125	44	172
398	869.5	52	45	869.5	52	45
399	883.5	65	72	883.5	65	72
400	93	68.5	84	93	68.5	84
401	319	115	103	319	115	103
402	90	45.5	48	90	45.5	48
403	169	54	55	169	54	55
404	133	49	50	133	49	50
405	1082	69	98	1082	69	98
406	907	62	56.5	907	62	56.5
407	867	62.5	57	867	62.5	57
408	184	194.5	212.5	184	194.5	212.5
409	940.5	51	41	940.5	51	41
410	1127	61	66	1127	61	66
411	946.5	55	59	946.5	55	59
412	191	65	116	191	65	116
413	1142.5	107.5	129	1142.5	107.5	129
414	49	28	31	49	28	31
415	58	63	68	58	63	68
416	870.5	57	62	870.5	57	62
417	932	54	60	932	54	60
418	957	111	115	957	111	115
419	101	55	57	101	55	57
420	1020	138	191	1020	138	191
421	538	68	54	538	68	54
422	51	58	63	51	58	63
423	881.5	52.5	72	881.5	52.5	72
424	851	57	53.5	851	57	53.5
425	2645	75	67	2645	75	67
426	534	61.5	59	534	61.5	59
427	1024	82.5	66	1024	82.5	66
428	252	277	210.5	252	277	210.5
429	917	61	60	917	61	60
430	764.5	46	42	764.5	46	42
431	97	56	58	97	56	58
432	27	13	16	27	13	16
433	80	50	39	80	50	39
434	246	58	64.5	246	58	64.5
435	866.5	50	47	866.5	50	47
436	951	52	122.5	951	52	122.5
437	947.5	110	80	947.5	110	80
438	926.5	53	47	926.5	53	47
439	5734	75	88	5100	188	302
440	897	49.5	46	897	49.5	46
441	165	54	49	165	54	49
442	884.5	69	67	884.5	69	67
443	227	53	55	227	53	55
444	806	51	38	806	51	38
445	62	50	45	62	50	45
446	916	125.5	108	916	125.5	108
447	900	62	56	900	62	56
448	148	113	114	148	113	114
449	931	48	49	931	48	49
450	125	62	60.5	125	62	60.5
451	102	69	64	102	69	64
452	92	67	81	92	67	81
453	1041.5	75	69	1041.5	75	69
454	901	56	54	901	56	54
455	93	101	57	93	101	57
456	1197	45.5	43	1197	45.5	43
457	801	535	584	801	535	584
458	833	52.5	56	833	52.5	56
459	59	72	65	59	72	65
460	74.5	55	76	74.5	55	76
461	984	98	119	984	98	119
462	1135	62	62	1135	62	62
463	101	80.5	86	101	80.5	86
464	118	57.5	47	118	57.5	47
465	858	59	47	858	59	47
466	983	74	74	983	74	74
467	834	47	48	834	47	48
468	326	69	84	326	69	84
469	872	72	77	872	72	77
470	179	68	49	179	68	49
471	78	68	97	78	68	97
472	896	62	75	896	62	75
473	994	74	69	994	74	69
474	117	74	64	117	74	64
475	186.5	62	56.5	186.5	62	56.5
476	143	124.5	128.5	143	124.5	128.5
477	951	44	59	951	44	59
478	927	52	51.5	927	52	51.5
479	868	61	49	868	61	49
480	59	48	45	59	48	45
481	600.5	96	138	600.5	96	138
482	87	71	84	87	71	84
483	141	58	46	141	58	46
484	34.5	35	33	34.5	35	33
485	866	93	263	866	93	263
486	1008	64	59	1008	64	59
487	1014	86.5	107	1014	86.5	107
488	4996	69	57	2723	43	43.5
489	89.5	50	56	89.5	50	56
490	2564	83	70	2564	83	70
491	828	61	1279.5	161	79.5	1535
492	2337	74	78	2337	74	78
493	52	45	34	52	45	34
494	249.5	86	73	249.5	86	73
495	809	44	44	809	44	44
496	67.5	46	35	67.5	46	35
497	806	63	71	806	63	71
498	1191	72	69	1191	72	69
499	99	102	101	99	102	101
500	819	73	78	819	73	78
501	291	55	53	291	55	53
502	767	91	95	767	91	95
503	960.5	55.5	60.5	960.5	55.5	60.5
504	92.5	90	98.5	92.5	90	98.5
505	975	115	87	975	115	87
506	1156	66	64	1156	66	64
507	1799	91	73	1799	91	73
508	334	242.5	104	334	242.5	104
509	843	45	54	843	45	54
510	283	103	88.5	283	103	88.5
511	157	52	47	157	52	47
512	54.5	61	44	54.5	61	44
513	5390	116	116	4371	139	292
514	1083.5	112.5	87	1083.5	112.5	87
515	877.5	48	39	877.5	48	39
516	1048.5	65	49	1048.5	65	49
517	138	44	45	138	44	45
518	881	80	68	881	80	68
519	285	85	97	285	85	97
520	919	54.5	41	919	54.5	41
521	78	59	48	78	59	48
522	904.5	92	98	904.5	92	98
523	134	55	52.5	134	55	52.5
524	1500	185	139	1500	185	139
525	848.5	36	30	848.5	36	30
526	1349.5	59	82	1349.5	59	82
527	136	103	128	136	103	128
528	100	60	64	100	60	64
529	543	148	147	543	148	147
530	195	38.5	39	195	38.5	39
531	222	91	83	222	91	83
532	341.5	78	83	341.5	78	83
533	445	74	78	445	74	78
534	77	52	42	77	52	42
535	76	56	57	76	56	57
536	111	56	46	111	56	46
537	262.5	39	36	262.5	39	36
538	4296	69	68	280	47	63
539	121.5	52.5	57.5	121.5	52.5	57.5
540	2384	44	41	2384	44	41
541	97	172	139	97	172	139
542	462	58	51	462	58	51
543	162	136	135.5	162	136	135.5
544	302	292	252	302	292	252
545	1171.5	39	60	1171.5	39	60
546	183	39	36	183	39	36
547	185	142	136	185	142	136
548	435	94	61	435	94	61
549	314	86	94	314	86	94
550	115.5	48	52	115.5	48	52
551	339.5	44	38	339.5	44	38
552	136.5	104.5	129	136.5	104.5	129
553	100	75	79.5	100	75	79.5
554	68	55	46	68	55	46
555	41	45	47	41	45	47
556	4385.5	68	105	2975	123	428
557	785	64	58	785	64	58
558	754.5	82	73	754.5	82	73
559	216	93.5	76	216	93.5	76
560	55	33	33	55	33	33
561	169	122.5	116.5	169	122.5	116.5
562	70	62	54	70	62	54
563	145	151	70.5	145	151	70.5
564	491	82	102	491	82	102
565	423.5	259	305.5	423.5	259	305.5
566	72	43	40	72	43	40
567	134	47	43	134	47	43
568	426	48	50	426	48	50
569	2805	39	45	2805	39	45
570	161	83.5	74	161	83.5	74
571	320	316.5	277	320	316.5	277
572	8012	118	613.5	882	98	150
573	153	174	187	153	174	187
574	666.5	73	96	666.5	73	96
575	99	107	91	99	107	91
576	588	68	64	588	68	64
577	2241	1414	1452	280	47	63
578	61.5	68.5	57	61.5	68.5	57
579	260	68	70	260	68	70
580	374.5	73	86	374.5	73	86
581	79.5	61	43	79.5	61	43
582	122	51	50	122	51	50
583	251	43	53	251	43	53
584	131	68	75	131	68	75
585	3026	74	64	189	60	88
586	81	24	27.5	81	24	27.5
587	285	173	150	285	173	150
588	754	252	245	754	252	245
589	79	65	96	79	65	96
590	511	80	115.5	511	80	115.5
591	73	47	47	73	47	47
592	279	82	80	279	82	80
593	66	29	33	66	29	33
594	49	49	49	49	49	49
595	902	78	75	902	78	75
596	331.5	315	337	331.5	315	337
597	1538	44	44	1538	44	44
598	162	60	45.5	162	60	45.5
599	204	177.5	204.5	204	177.5	204.5
600	341	84	111	341	84	111
601	149.5	229	215.5	149.5	229	215.5
602	93	68	50	93	68	50
603	197	98	89	197	98	89
604	443	85	105	443	85	105
605	189	60	88	189	60	88
606	328.5	79	82.5	328.5	79	82.5
607	114.5	76	81	114.5	76	81
608	60	30	33	60	30	33
609	56	53	40	56	53	40
610	400	569	619	400	569	619
611	370	57.5	58	370	57.5	58
612	155.5	114.5	108	155.5	114.5	108
613	293.5	300	192.5	293.5	300	192.5
614	433	70	80	433	70	80
615	412	421	459	412	421	459
616	101	54	46	101	54	46
617	48	32	40	48	32	40
618	777	50	60.5	777	50	60.5
619	718	61	71	718	61	71
620	44	41	98.5	44	41	98.5
621	754	646	582	754	646	582
622	82	52	49	82	52	49
623	222	67	59	222	67	59
624	52	43	42.5	52	43	42.5
625	84	68	81	84	68	81
626	220.5	128.5	112	220.5	128.5	112
627	233.5	110	108.5	233.5	110	108.5
628	203	56	54.5	203	56	54.5
629	4807	53.5	47	117.5	53	55
630	54	51	43.5	54	51	43.5
631	78	87	83	78	87	83
632	105	74	74.5	105	74	74.5
633	59	53	42	59	53	42
634	256	77.5	74.5	256	77.5	74.5
635	153	67	76	153	67	76
636	750.5	135	146.5	750.5	135	146.5
637	63	94.5	53	63	94.5	53
638	160	91	234	160	91	234
639	79	45	57	79	45	57
640	418.5	603	550.5	418.5	603	550.5
641	231	108.5	84.5	231	108.5	84.5
642	179	131.5	161	179	131.5	161
643	151	146	142	151	146	142
644	339	548	471.5	339	548	471.5
645	57	55	37	57	55	37
646	276	185	239	276	185	239
647	109	80	84	109	80	84
648	213	61	75	213	61	75
649	218	83	94	218	83	94
650	236	406	462	236	406	462
651	149.5	85.5	71	149.5	85.5	71
652	42	35	31	42	35	31
653	668.5	99	112	668.5	99	112
654	642.5	43	52	642.5	43	52
655	810.5	99	89	810.5	99	89
656	114	154	146	114	154	146
657	84	83	61	84	83	61
658	107	57	57	107	57	57
659	140.5	73	68	140.5	73	68
660	173	147	135	173	147	135
661	38	24	32	38	24	32
662	321	51	51	321	51	51
663	239	54	60	239	54	60
664	185.5	198.5	164	185.5	198.5	164
665	131	62.5	54.5	131	62.5	54.5
666	96	51	50	96	51	50
667	64	51	57	64	51	57
668	90	105	78	90	105	78
669	4272	90	82.5	168	57	76
670	234	81	83	234	81	83
671	94	50.5	47	94	50.5	47
672	195	118	128.5	195	118	128.5
673	104.5	120.5	143.5	104.5	120.5	143.5
674	109.5	79	57	109.5	79	57
675	66	59	46	66	59	46
676	2084.5	429	497.5	2084.5	429	497.5
677	101	47	51	101	47	51
678	283.5	62	61	283.5	62	61
679	208	94.5	82	208	94.5	82
680	281	74.5	52	281	74.5	52
681	289	266	141.5	289	266	141.5
682	91.5	67	63	91.5	67	63
683	39	38.5	41	39	38.5	41
684	117	57	51	117	57	51
685	185	51	47.5	185	51	47.5
686	113	150	150	113	150	150
687	151.5	124	122	151.5	124	122
688	239.5	53	51	239.5	53	51
689	112	60	51	112	60	51
690	78	54	51	78	54	51
691	645	43	53.5	645	43	53.5
692	1734	101.5	69.5	1734	101.5	69.5
693	172	55	61	172	55	61
694	290	46	54	290	46	54
695	49.5	42	35	49.5	42	35
696	454	780	725.5	454	780	725.5
697	255	159	101.5	255	159	101.5
698	1172	65	51	1172	65	51
699	179	57	66	179	57	66
700	153	54	54	153	54	54
701	95	113	114.5	95	113	114.5
702	460	334	390	460	334	390
703	317	73	82	317	73	82
704	344	98	13342.5	282	112	11523
705	81	41	43.5	81	41	43.5
706	131	74	65	131	74	65
707	280	76.5	88	280	76.5	88
708	82	64	58.5	82	64	58.5
709	347	59	44	347	59	44
710	151	194.5	218	151	194.5	218
711	106	44	81	106	44	81
712	317	73.5	76	317	73.5	76
713	1366	182	195.5	1366	182	195.5
714	278	200	170	278	200	170
715	198	66	57	198	66	57
716	240	74	64	240	74	64
717	35.5	31	31	35.5	31	31
718	116	55	75	116	55	75
719	146	59	89	146	59	89
720	237	111	115	237	111	115
721	56	53	43	56	53	43
722	9365.5	127.5	110	9986.5	191.5	270
723	215	52	49.5	215	52	49.5
724	69	57	51	69	57	51
725	80	77	51	80	77	51
726	326	119	123	326	119	123
727	255	346	367	255	346	367
728	67.5	66.5	82	67.5	66.5	82
729	112	74.5	57	112	74.5	57
730	71	60	55	71	60	55
731	452	50	61	452	50	61
732	150	51	50.5	150	51	50.5
733	64	84.5	81	64	84.5	81
734	115	54	46	115	54	46
735	118	59	48	118	59	48
736	128	86	81	128	86	81
737	130	61	59.5	130	61	59.5
738	184	37	220	184	37	220
739	152.5	56	54	152.5	56	54
740	190	80.5	86	190	80.5	86
741	270	71	68.5	270	71	68.5
742	285	30	189	285	30	189
743	72	46.5	36	72	46.5	36
744	416.5	105	106	416.5	105	106
745	142	71	82	142	71	82
746	812.5	72	161	812.5	72	161
747	374	258	354	374	258	354
748	216	81.5	84.5	216	81.5	84.5
749	59.5	49	44	59.5	49	44
750	82	60	47	82	60	47
751	301	120	180.5	301	120	180.5
752	71	37	38	71	37	38
753	330.5	76	78	330.5	76	78
754	252	122	116	252	122	116
755	84	66	47	84	66	47
756	279	50	42	279	50	42
757	160	204	202	160	204	202
758	101	53	45	101	53	45
759	214	50	91	214	50	91
760	2914.5	504	203	2914.5	504	203
761	140	52	91	140	52	91
762	189	48	55	189	48	55
763	53	55	43	53	55	43
764	112	100.5	140.5	112	100.5	140.5
765	139	114	106	139	114	106
766	984	54	45	117.5	53	55
767	206.5	84	165	206.5	84	165
768	173	48	43.5	173	48	43.5
769	89.5	55	50	89.5	55	50
770	355.5	44	57	355.5	44	57
771	302	42	45	302	42	45
772	388	86.5	81	388	86.5	81
773	436	290	174	436	290	174
774	168	40.5	37.5	168	40.5	37.5
775	233	44	51	233	44	51
776	62	51	44	62	51	44
777	203	123	73.5	203	123	73.5
778	219	98	290.5	219	98	290.5
779	90	63	67	90	63	67
780	1173.5	78	77	1173.5	78	77
781	187	55.5	95	187	55.5	95
782	108	56	49	108	56	49
783	190	91	87	190	91	87
784	2857	58	40	2857	58	40
785	202	310	319.5	202	310	319.5
786	86	93	107.5	86	93	107.5
787	134	95	78.5	134	95	78.5
788	205.5	145	161	205.5	145	161
789	80	108	102.5	80	108	102.5
790	151	54	45	151	54	45
791	193	76	78.5	193	76	78.5
792	151	125	172	151	125	172
793	782.5	185	183	782.5	185	183
794	172	251.5	252.5	172	251.5	252.5
795	123	125	163.5	123	125	163.5
796	154	193	233	154	193	233
797	159	66	79	159	66	79
798	115	89	59	115	89	59
799	426.5	67	68	426.5	67	68
800	69	52	45	69	52	45
801	76	89.5	65	76	89.5	65
802	201	149	164	201	149	164
803	144	62.5	69	144	62.5	69
804	352	85.5	97	352	85.5	97
805	164	83	76	164	83	76
806	404.5	298	305.5	404.5	298	305.5
807	165	72	61	165	72	61
808	52	53	37	52	53	37
809	56	46	38	56	46	38
810	87.5	59	59	87.5	59	59
811	312	51	58	312	51	58
812	79	46	59.5	79	46	59.5
813	60	55	44	60	55	44
814	104	62	72	104	62	72
815	81	60	76	81	60	76
816	66.5	53	59.5	66.5	53	59.5
817	4794	60	63	4409	97	159
818	181	59	63.5	181	59	63.5
819	540	214	245.5	540	214	245.5
820	94	43	58	94	43	58
821	121	80.5	88	121	80.5	88
822	86	74	65	86	74	65
823	149	44	43	149	44	43
824	159.5	75	70	159.5	75	70
825	183	61	63	183	61	63
826	465	320	199	469	320	199
827	129	51	74.5	129	51	74.5
828	69	66	63	69	66	63
829	336	36	31	336	36	31
830	81.5	53	77	81.5	53	77
831	136	34	38	136	34	38
832	77	59	57	77	59	57
833	73	53	44	73	53	44
834	651	107	95	651	107	95
835	99	39	39	99	39	39
836	186	71	55.5	186	71	55.5
837	4087	65	83	632	48	47
838	170	56	91	170	56	91
839	229	65	64	229	65	64
840	47	47	42	47	47	42
841	617	1318	963	617	1318	963
842	54	45	46	54	45	46
843	258	103	461	258	103	461
844	222	96.5	101	222	96.5	101
845	458.5	152	136	458.5	152	136
846	236	271	253	236	271	253
847	207	46	48	207	46	48
848	214.5	63.5	52	214.5	63.5	52
849	233.5	140	129	233.5	140	129
850	476	135	159	476	135	159
851	67	58	62	67	58	62
852	2300	128	135	2300	128	135
853	211	78	92.5	211	78	92.5
854	256	100.5	104	256	100.5	104
855	114.5	43	45	114.5	43	45
856	194.5	112	110	194.5	112	110
857	72	36	41	72	36	41
858	3078	71	49	4985.5	64	70	2969.5	44	118
859	245	69	58	245	69	58
860	168	60	141.5	168	60	141.5
861	12	8	9	12	8	9
862	724.5	52	51	724.5	52	51
863	158	53	43	158	53	43
864	64	53	41	64	53	41
865	90.5	42	40	90.5	42	40
866	232	60	55	232	60	55
867	50	43	40.5	50	43	40.5
868	212.5	52	58	212.5	52	58
869	244	66	77	168	57	76
870	76	76	95	76	76	95
871	166	50	96	166	50	96
872	193	31.5	30	193	31.5	30
873	119.5	92	144.5	119.5	92	144.5
874	102.5	60	51	102.5	60	51
875	128.5	45	49	128.5	45	49
876	619.5	67	56	619.5	67	56
877	240	35	39	240	35	39
878	218.5	114	117	218.5	114	117
879	66	60	56	66	60	56
880	152	57	59	152	57	59
881	876	46	38	876	46	38
882	202	54	60	202	54	60
883	70	44	44	70	44	44
884	112	64	45	112	64	45
885	340	83	113.5	340	83	113.5
886	1233	241	260	1233	241	260
887	679	86	81.5	679	86	81.5
888	277	196	204	277	196	204
889	565.5	51	45	565.5	51	45
890	566	13	15	566	13	15
891	174	92	70	174	92	70
892	102	69	62	102	69	62
893	204	111	118	204	111	118
894	60	51	56	60	51	56
895	118.5	160.5	137.5	118.5	160.5	137.5
896	1499	54	66	1499	54	66
897	182	82.5	90	182	82.5	90
898	72	53	57	72	53	57
899	276.5	83	83.5	276.5	83	83.5
900	549	102	103	549	102	103
901	192	73	70	192	73	70
902	99	71	49	99	71	49
903	115	37	44	115	37	44
904	196	89	86	196	89	86
905	54	50	47	54	50	47
906	49	69	80	49	69	80
907	567	34	33	632	48	47
908	177	46	59	177	46	59
909	565.5	78.5	67	565.5	78.5	67
910	343	505	501	343	505	501
911	128	54	44	128	54	44
912	87	54	51	87	54	51
913	115	91	72	115	91	72
914	510	58	65	510	58	65
915	219.5	47	57	219.5	47	57
916	92	63	57	92	63	57
917	184	37	37.5	184	37	37.5
918	570	124	88	570	124	88
919	118	75	73	118	75	73
920	179	106	128	179	106	128
921	343	355.5	388	343	355.5	388
922	94	61.5	57	94	61.5	57
923	208	69	74	208	69	74
924	86.5	59	53	86.5	59	53
925	86.5	42	57	86.5	42	57
926	102	100	111	1355	107.5	101
927	38	28	39	38	28	39
928	239	303.5	276	239	303.5	276
929	74	58	62.5	74	58	62.5
930	237	88	98	237	88	98
931	144	46.5	53	144	46.5	53
932	304	63	52	304	63	52
933	1048	1439	1226	440	437	574
934	172	54	60.5	172	54	60.5
935	1132	56	55	1132	56	55
936	62	47	42	62	47	42
937	167	150	128	167	150	128
938	272	99	76	272	99	76
939	229	44	56	229	44	56
940	362	79	77.5	362	79	77.5
941	432	51	58	432	51	58
942	129	105	106.5	129	105	106.5
943	84	57	58.5	84	57	58.5
944	933	59	42.5	933	59	42.5
945	163	76	80.5	163	76	80.5
946	2341	91	88	2318	54	52.5
947	370	250	212.5	370	250	212.5
948	274	148.5	85	274	148.5	85
949	234	95.5	104	234	95.5	104
950	264.5	111	67	264.5	111	67
951	68	86	106	68	86	106
952	69	58	51	69	58	51
953	65	55	45	65	55	45
954	236	35	33	236	35	33
955	216	42.5	42	216	42.5	42
956	61	58	66.5	61	58	66.5
957	124	63	62	124	63	62
958	56	55	44	56	55	44
959	80	66	1163	1355	107.5	101
960	529	47.5	46	529	47.5	46
961	44.5	26	29	44.5	26	29
962	314	50.5	49	314	50.5	49
963	78	42	50	78	42	50
964	290	92	95.5	290	92	95.5
965	146	57	80	146	57	80
966	179	67	64	179	67	64
967	33	42.5	52.5	33	42.5	52.5
968	219	57	51	219	57	51
969	131	118.5	129	131	118.5	129
970	109	51	42	109	51	42
971	102.5	75	61	102.5	75	61
972	168	51	55	168	51	55
973	145	46	51	145	46	51
974	203.5	74.5	88.5	203.5	74.5	88.5
975	143	93.5	84	143	93.5	84
976	61	49	38.5	61	49	38.5
977	282	84	50	282	84	50
978	2787	76	60	2787	76	60
979	292.5	91	88	292.5	91	88
980	135	102	74	135	102	74
981	187	79	77	187	79	77
982	192	53.5	42.5	192	53.5	42.5
983	109	93	134	109	93	134
984	387.5	609.5	616	378	543	579
985	86	55	115	86	55	115
986	171.5	92	86	171.5	92	86
987	349.5	444	293.5	349.5	444	293.5
988	163	68	57	163	68	57
989	52	53	48	52	53	48
990	53.5	50	51	53.5	50	51
991	193	112.5	123.5	193	112.5	123.5
992	114	67	59.5	114	67	59.5
993	80	41	50	80	41	50
994	67	67	50	67	67	50
995	69.5	54	57	69.5	54	57
996	246.5	92	90	246.5	92	90
997	182	93	88	182	93	88
998	1035.5	49	47	1035.5	49	47
999	62	53.5	44	62	53.5	44
1000	68	79	91.5	68	79	91.5
1001	129	143	102.5	129	143	102.5
1002	75	77.5	71	75	77.5	71
1003	1554	1647	1001	540	285	181.5
1004	349	51	83	349	51	83
1005	65	42	51	65	42	51
1006	149	61	71.5	149	61	71.5
1007	256	62	60	256	62	60
1008	720	957	397.5	720	957	397.5
1009	160.5	55	58	160.5	55	58
1010	677	120	144.5	677	120	144.5
1011	137.5	47	39.5	137.5	47	39.5
1012	172.5	78	56	172.5	78	56
1013	682	70	83	682	70	83
1014	97	86	75	97	86	75
1015	75	53	57	75	53	57
1016	123.5	45	40	123.5	45	40
1017	172	81	84	172	81	84
1018	100	50	111.5	100	50	111.5
1019	52	57	56.5	52	57	56.5
1020	141	146	101	141	146	101
1021	333	44	43	333	44	43
1022	103	70	62	103	70	62
1023	68	46	39	68	46	39
1024	70	59	51	70	59	51
1025	566	48	38.5	566	48	38.5
1026	292	57	70	292	57	70
1027	90	132	155	90	132	155
1028	76	65	53	76	65	53
1029	300	88	117	300	88	117
1030	251	72	67.5	251	72	67.5
1031	59	52	48	59	52	48
1032	122.5	48	46	122.5	48	46
1033	261	47.5	42	261	47.5	42
1034	1238	71.5	74	1238	71.5	74
1035	52	43	54	52	43	54
1036	58	59	44	58	59	44
1037	227	75.5	105	227	75.5	105
1038	56	72	64	56	72	64
1039	467	63	88	467	63	88
1040	145	214	183	145	214	183
1041	101	53	64	101	53	64
1042	79	91.5	53	79	91.5	53
1043	83.5	43.5	51	83.5	43.5	51
1044	173	65	62.5	173	65	62.5
1045	93	53	44	93	53	44
1046	115	113	117.5	115	113	117.5
1047	158	66	54	158	66	54
1048	57	45	39	57	45	39
1049	79	59	51	79	59	51
1050	328.5	59	58	328.5	59	58
1051	52	39.5	36	52	39.5	36
1052	2529	280	298.5	2529	280	298.5
1053				4517	40	42	61	58	129.5
1054	112	56.5	54	112	56.5	54
1055	167	56	44	167	56	44
1056	112	76.5	81	112	76.5	81
1057	128	227.5	333	128	227.5	333
1058	149.5	80	76	149.5	80	76
1059	1019	72	64	1019	72	64
1060	571	38	41.5	571	38	41.5
1061	56	50	49	56	50	49
1062	352	69	60	352	69	60
1063	179	232	219	179	232	219
1064	987.5	87	81.5	987.5	87	81.5
1065	182	39	133.5	182	39	133.5
1066	1176	51	64	1176	51	64
1067	320	110	144	320	110	144
1068	750	261	247	750	261	247
1069	94.5	141	140.5	94.5	141	140.5
1070	156	59.5	69.5	156	59.5	69.5
1071	565.5	47	45	565.5	47	45
1072	37	33	36	37	33	36
1073	1038.5	41	68	1038.5	41	68
1074	123	62	64.5	123	62	64.5
1075	132	91	91	132	91	91
1076	63	62.5	51	63	62.5	51
1077	1006	81	53	1006	81	53
1078	349	132	152	349	132	152
1079	788	29	27	788	29	27
1080	404	636	276.5	404	636	276.5
1081	279.5	44	37	279.5	44	37
1082	138	114.5	102.5	138	114.5	102.5
1083	1185	95	74	1185	95	74
1084	175	155	234	175	155	234
1085	94.5	60	72	94.5	60	72
1086	536	37	30	536	37	30
1087	1045	94.5	94	1045	94.5	94
1088	105	128	80	105	128	80
1089	553.5	32	29	553.5	32	29
1090	154	111	144	154	111	144
1091	89	60	69	89	60	69
1092	173	99	195	173	99	195
1093	564	34	31	564	34	31
1094	262	75	72	262	75	72
1095	153.5	129.5	154	153.5	129.5	154
1096	42.5	41	45	42.5	41	45
1097	116	61	54	116	61	54
1098	1407	117	82	1407	117	82
1099	82	48	48	82	48	48
1100	44	33	42	44	33	42
1101	221	112	69	221	112	69
1102	50	68	84	50	68	84
1103	815	26	28	815	26	28
1104	2617	59	58	2617	59	58
1105	563	29	28	563	29	28
1106	170	137.5	149	170	137.5	149
1107	6152	56	47	2794	47	44
1108	354.5	77.5	82	354.5	77.5	82
1109	129	113	151.5	129	113	151.5
1110	40	48	34	40	48	34
1111	161.5	107	117	161.5	107	117
1112	1538.5	60.5	54	1538.5	60.5	54
1113	752	30	29	752	30	29
1114	164	222	175.5	164	222	175.5
1115	129	88	86	129	88	86
1116	2049	55	50	2049	55	50
1117	806	99.5	80	806	99.5	80
1118	527	73	66	527	73	66
1119	604	40	40	604	40	40
1120	4096.5	44	47	3763	107	97
1121	443.5	73	64.5	443.5	73	64.5
1122	75.5	79	94	75.5	79	94
1123	49	40	37	49	40	37
1124	61	44	37	61	44	37
1125	52.5	52	59	52.5	52	59
1126	235	94.5	130.5	235	94.5	130.5
1127	1215.5	336	501.5	1215.5	336	501.5
1128	591	33	44	591	33	44
1129	595	50	51	595	50	51
1130	3214	99	117	808	48.5	56
1131	124	80	86	124	80	86
1132	66.5	44	48	66.5	44	48
1133	271	76	69	271	76	69
1134	59	57	45	59	57	45
1135	96	57	55	96	57	55
1136	124.5	72	81	124.5	72	81
1137	609	34	35	609	34	35
1138	1727.5	73	69	1727.5	73	69
1139	134	71	73	134	71	73
1140	336	174	192.5	336	174	192.5
1141	88	110	139.5	88	110	139.5
1142	84	70	58	84	70	58
1143	1038	50	56	1038	50	56
1144	592	36	42.5	592	36	42.5
1145	68	66.5	83.5	68	66.5	83.5
1146	86	53	53	86	53	53
1147	74	49	36	74	49	36
1148	1941	2120	2394	150	72	89
1149	129	90	15	129	90	15
1150	79	65.5	130	79	65.5	130
1151	257	31	32	257	31	32
1152	617	68	73	617	68	73
1153	86	78.5	87	86	78.5	87
1154	167.5	135	130	167.5	135	130
1155	1141	76	69	1141	76	69
1156	212.5	160	82	212.5	160	82
1157	163	125	105	163	125	105
1158	618	60	68	618	60	68
1159	75	56	56	75	56	56
1160	103	98.5	95	103	98.5	95
1161	732	223	236	732	223	236
1162	1790	289	303.5	1790	289	303.5
1163	292	406	479	292	406	479
1164	967	38	39	967	38	39
1165	1069	159	147	1069	159	147
1166	48	54	50	48	54	50
1167	84	74.5	56	84	74.5	56
1168	554	60	30	554	60	30
1169	62	71	116	62	71	116
1170	664	170	202	664	170	202
1171	550.5	29	28	550.5	29	28
1172	115.5	130	153	115.5	130	153
1173	1326.5	154	325	1326.5	154	325
1174	122.5	60	68	122.5	60	68
1175	89	59	47	89	59	47
1176	192	212	167	192	212	167
1177	96.5	103	189	96.5	103	189
1178	83	77	92	83	77	92
1179	196	73	72.5	196	73	72.5
1180	584	45	48	584	45	48
1181	275	42	45	275	42	45
1182	1557	715.5	784	1557	715.5	784
1183	587	39	44	587	39	44
1184	105	84	76	105	84	76
1185	1622	299.5	275	1622	299.5	275
1186	54	45	57	54	45	57
1187	192.5	51	48	192.5	51	48
1188	88	82	109	88	82	109
1189	222	41	42.5	222	41	42.5
1190	1110	79	56	1110	79	56
1191	80.5	42	42	80.5	42	42
1192	2202.5	55	53	2202.5	55	53
1193	940	48	53.5	940	48	53.5
1194	1678	103	124	1678	103	124
1195	41	38.5	38	41	38.5	38
1196	522.5	222	273	522.5	222	273
1197	603	71	52	603	71	52
1198	57	40	35	57	40	35
1199	57	46.5	39	57	46.5	39
1200	1030	67	59	1030	67	59
1201	904	41	42	904	41	42
1202	232	152	212	232	152	212
1203	378	405	447	378	405	447
1204	46.5	38	38	46.5	38	38
1205	146	149	349	146	149	349
1206	1089	69	59	1089	69	59
1207	42	48.5	51	42	48.5	51
1208	4971.5	82	83	1798	43	52
1209	4614	117.5	144	2318	54	52.5
1210	597	79	108	597	79	108
1211	94	68	74	94	68	74
1212	162	99	91	162	99	91
1213	555	43.5	45	555	43.5	45
1214	700	125	94	700	125	94
1215	130.5	99	174.5	130.5	99	174.5
1216	45	53	55	45	53	55
1217	1751	1193	1109	103.5	55	60
1218	186	167	101	186	167	101
1219	1482	191	180.5	1482	191	180.5
1220	541	36	41	541	36	41
1221	424	524.5	576	424	524.5	576
1222	106	53	51	106	53	51
1223	41	41	44	41	41	44
1224	91	48	52	91	48	52
1225	80	54.5	45	80	54.5	45
1226	1162	69	114	1162	69	114
1227	41	52	58	41	52	58
1228	124	112	103	124	112	103
1229	680	59	57	680	59	57
1230	874.5	43	45	874.5	43	45
1231	1002.5	78	68.5	1002.5	78	68.5
1232	6786	49	50	8120	85	105.5	7331	245	448
1233	303.5	56	51	303.5	56	51
1234	49	48	46	49	48	46
1235	125	83	69	125	83	69
1236	285	320	360.5	285	320	360.5
1237	116	85.5	72	116	85.5	72
1238	279.5	39.5	66	279.5	39.5	66
1239	182	209	227.5	182	209	227.5
1240	617.5	50	60	617.5	50	60
1241	86	43	38	86	43	38
1242	1135.5	52	43.5	1135.5	52	43.5
1243	100	49.5	62	100	49.5	62
1244	96	98.5	115	96	98.5	115
1245	55	38	48	55	38	48
1246	763.5	57	69	763.5	57	69
1247	584.5	45	50	584.5	45	50
1248	1205.5	270	333	1205.5	270	333
1249	127	53	47	127	53	47
1250	112	106	86	112	106	86
1251	573	44	263	573	44	263
1252	1054	77	78	1054	77	78
1253	132	121	174.5	132	121	174.5
1254	160	40	39	160	40	39
1255	1187	95	140.5	1187	95	140.5
1256	973	78	75.5	973	78	75.5
1257	175	103	127	175	103	127
1258	59	47	40	59	47	40
1259	554	64	61	554	64	61
1260	1728	169	142	1728	169	142
1261	660	120	132	660	120	132
1262	160	56	59	160	56	59
1263	1117	98	89	1117	98	89
1264	177	207	203	177	207	203
1265	598	79	56	598	79	56
1266	254	97.5	88	254	97.5	88
1267	57	63	69	57	63	69
1268	578.5	65	143	578.5	65	143
1269	112	77.5	73	112	77.5	73
1270	223	126	161	223	126	161
1271	259	470	436	259	470	436
1272	1116.5	127	147	1116.5	127	147
1273	101	82	79	101	82	79
1274	1126.5	122	125	1126.5	122	125
1275	641	56	57.5	641	56	57.5
1276	684	46	52.5	684	46	52.5
1277	96	99	99	96	99	99
1278	565	198	198	565	198	198
1279	57	44	40	57	44	40
1280	1169	427	717	1169	427	717
1281	1094	83	83.5	1094	83	83.5
1282	45	33.5	40	45	33.5	40
1283	486	41	40	486	41	40
1284	115.5	67.5	86	115.5	67.5	86
1285	108.5	45	46	108.5	45	46
1286	65	61	53	65	61	53
1287	119.5	87	109.5	119.5	87	109.5
1288	589	30	29	589	30	29
1289	1295	370	393	1295	370	393
1290	492.5	70	63.5	492.5	70	63.5
1291	86	91.5	104	86	91.5	104
1292	1371.5	249	252	1371.5	249	252
1293	746	69.5	67	746	69.5	67
1294	108	43	47	108	43	47
1295	164	36	35	164	36	35
1296	145	82	80	145	82	80
1297	5154	91	68	3512.5	63	104	3512.5	71	107.5
1298	1102	82	72	1102	82	72
1299	572.5	37	45	572.5	37	45
1300	195	37.5	37	195	37.5	37
1301	198	83	95	198	83	95
1302	169	55	47	169	55	47
1303	75	41	38	75	41	38
1304	1010	139	115	1010	139	115
1305	123.5	62	64	123.5	62	64
1306	84.5	51	52	84.5	51	52
1307	535	44.5	43	535	44.5	43
1308	68	68	71	68	68	71
1309	141.5	147	191	141.5	147	191
1310	1476	593	584	1476	593	584
1311	400	398	321.5	400	398	321.5
1312	707	191	201	707	191	201
1313	126	36	33	126	36	33
1314	108	72.5	91	108	72.5	91
1315	102	29.5	33	102	29.5	33
1316	126	41	39	126	41	39
1317	104	140	107.5	104	140	107.5
1318	603.5	44	49.5	603.5	44	49.5
1319	74	68.5	77	74	68.5	77
1320	972.5	64	53	972.5	64	53
1321	712.5	238	248.5	712.5	238	248.5
1322	95	163	199.5	95	163	199.5
1323	114.5	47	44	114.5	47	44
1324	987.5	98	95.5	987.5	98	95.5
1325	50	43	40.5	50	43	40.5
1326	36	39	40	36	39	40
1327	31	30	31	31	30	31
1328	1884	71	79.5	1884	71	79.5
1329	526	40	95	526	40	95
1330	340	88.5	137	340	88.5	137
1331	81	43	42.5	81	43	42.5
1332	52	56	48	52	56	48
1333	169	74	64	169	74	64
1334	688	44	43	688	44	43
1335	136	80	72	136	80	72
1336	1016	85	90	1016	85	90
1337	327	95	70	327	95	70
1338	776.5	71.5	94	776.5	71.5	94
1339	106	38	42	106	38	42
1340	1332	386	558	1332	386	558
1341	567	89	82	567	89	82
1342	184	45	46	184	45	46
1343	77	44	52	77	44	52
1344	58	63	61	58	63	61
1345	76	65	78	76	65	78
1346	48	46	43	48	46	43
1347	266	60	58	266	60	58
1348	646	42	42	646	42	42
1349	1018	41	39	1018	41	39
1350	772	61	33	772	61	33
1351	996	66	88	996	66	88
1352	198.5	113	144	198.5	113	144
1353	884	34	37	884	34	37
1354	264	55	55	264	55	55
1355	109	48	50	109	48	50
1356	63	55	57	63	55	57
1357	39	32	36.5	39	32	36.5
1358	312	83	99.5	312	83	99.5
1359	345	169	274	345	169	274
1360	257	62	50	257	62	50
1361	1170	82	104.5	1170	82	104.5
1362	601	36	41	601	36	41
1363	450	781.5	710.5	450	781.5	710.5
1364	56.5	42	41	56.5	42	41
1365	996	75	85	996	75	85
1366	543	52	49	543	52	49
1367	133	56	53	133	56	53
1368	131	73	114	131	73	114
1369	67	41	46	67	41	46
1370	538	64.5	99	538	64.5	99
1371	1097	81	75	1097	81	75
1372	80	67	93	80	67	93
1373	375	66	54	375	66	54
1374	73	48	39.5	73	48	39.5
1375	567	47	54	567	47	54
1376	46	46	46	46	46	46
1377	1093	229	247	1093	229	247
1378	79	47.5	38	79	47.5	38
1379	66	32	36.5	66	32	36.5
1380	1027	76.5	122	1027	76.5	122
1381	1231.5	59	53	1231.5	59	53
1382	98.5	70	111	98.5	70	111
1383	145	104.5	89	145	104.5	89
1384	42	36	54.5	42	36	54.5
1385	293.5	42	44	293.5	42	44
1386	1069	920	849	1069	920	849
1387	45	46	38	45	46	38
1388	608	71.5	74	608	71.5	74
1389	1157	117	117	1157	117	117
1390	97	126	117	97	126	117
1391	68	64	92	68	64	92
1392	79	96	101	79	96	101
1393	173	111	197.5	173	111	197.5
1394	1202	60.5	67	1202	60.5	67
1395	74.5	64	53.5	74.5	64	53.5
1396	300	38.5	59.5	300	38.5	59.5
1397	561	37	41	561	37	41
1398	1043	59	47.5	1043	59	47.5
1399	72	41	53	72	41	53
1400	49.5	61	48	49.5	61	48
1401	73	50	58	73	50	58
1402	557	48	45	557	48	45
1403	1005	59	61	1005	59	61
1404	281	192.5	334	281	192.5	334
1405	60	50	90	60	50	90
1406	165	48	56	165	48	56
1407	562	56	54	562	56	54
1408	520	574	569	520	574	569
1409	1065.5	83	70	1065.5	83	70
1410	44	50.5	48	44	50.5	48
1411	499	247	297.5	499	247	297.5
1412	138.5	97.5	100	138.5	97.5	100
1413	198	232.5	224	198	232.5	224
1414	171	43	48	171	43	48
1415	1381	84	80	1381	84	80
1416	610.5	65	55	610.5	65	55
1417	593	105	124.5	593	105	124.5
1418	990	57	53	990	57	53
1419	46	38	36	46	38	36
1420	639	98	108	639	98	108
1421	82	48	61	82	48	61
1422	137	151	187.5	137	151	187.5
1423	1043.5	123	118.5	1043.5	123	118.5
1424	96	80.5	114	96	80.5	114
1425	46	26	26	46	26	26
1426	66	63	53	66	63	53
1427	577	96	86	577	96	86
1428	844	151.5	109	844	151.5	109
1429	133.5	133	95	133.5	133	95
1430	1723	88	88	1723	88	88
1431	328.5	79	66	328.5	79	66
1432	144	138	134	144	138	134
1433	779	57	63	779	57	63
1434	84	53	98	84	53	98
1435	707	543	482	707	543	482
1436	590	54	56	590	54	56
1437	105	49	39	105	49	39
1438	56	50	47	56	50	47
1439	967	65	90	967	65	90
1440	488.5	107	150	488.5	107	150
1441	68	53	50	68	53	50
1442	66.5	39.5	34.5	66.5	39.5	34.5
1443	532.5	37	40	532.5	37	40
1444	1130	80	91	1130	80	91
1445	592	812	420	592	812	420
1446	192	207.5	228.5	192	207.5	228.5
1447	137.5	55	53	137.5	55	53
1448	157	174	194.5	157	174	194.5
1449	59	43	46	59	43	46
1450	553	71	92	553	71	92
1451	80.5	52	47	80.5	52	47
1452	1227	171	140	1227	171	140
1453	951.5	116	129	951.5	116	129
1454	84.5	57	49	84.5	57	49
1455	354	171.5	170	354	171.5	170
1456	220	55	83.5	220	55	83.5
1457	53	43.5	41	53	43.5	41
1458	752	198	200.5	752	198	200.5
1459	330	81	119	330	81	119
1460	74	34	34	74	34	34
1461	1120.5	264	941	1120.5	264	941
1462	50	40	63	50	40	63
1463	312.5	116	98	312.5	116	98
1464	534	37	33	534	37	33
1465	92.5	64	76	92.5	64	76
1466	674	65	74	674	65	74
1467	177	60	48	177	60	48
1468	125	52	43	125	52	43
1469	87	34	36	87	34	36
1470	1208	100.5	68	1208	100.5	68
1471	204	214.5	174	204	214.5	174
1472	145	63	64	145	63	64
1473	2447	1321	1644	259.5	75	68
1474	95	52	51	95	52	51
1475	595	44	45	595	44	45
1476	216	249	237	216	249	237
1477	73.5	64	107.5	73.5	64	107.5
1478	1181.5	156	281	1181.5	156	281
1479	88	52	57	88	52	57
1480	246	57	42	246	57	42
1481	503	49	38	503	49	38
1482	41.5	38	37.5	41.5	38	37.5
1483	530	44	40	530	44	40
1484	1298.5	358	392	1298.5	358	392
1485	48	31	33	48	31	33
1486	112.5	78	117	112.5	78	117
1487	391	267.5	50	391	267.5	50
1488	344	71	122.5	344	71	122.5
1489	443	89	41	443	89	41
1490	141.5	91	128	141.5	91	128
1491	48	59	66	48	59	66
1492	528.5	40	47.5	528.5	40	47.5
1493	201.5	44	30	201.5	44	30
1494	764	66	61	764	66	61
1495	945	160	180	945	160	180
1496	68.5	47	48.5	68.5	47	48.5
1497	93.5	94.5	110.5	93.5	94.5	110.5
1498	8629.5	123	106.5	8541	325	499
1499	370	544	461	370	544	461
1500	530	49	36	530	49	36
1501	99	95.5	106	99	95.5	106
1502	377	87	59.5	377	87	59.5
1503	780.5	40	40	780.5	40	40
1504	910.5	54	54	910.5	54	54
1505	184	150	114.5	184	150	114.5
1506	109	91.5	119	109	91.5	119
1507	123	83	89	123	83	89
1508	176.5	92	90	176.5	92	90
1509	493	52.5	49	493	52.5	49
1510	101	87	128	101	87	128
1511	551.5	63	42	551.5	63	42
1512	1156	160	194.5	1156	160	194.5
1513	387	86	61	387	86	61
1514	206	116	122.5	206	116	122.5
1515	107	41	52	107	41	52
1516	5986	89	119	4517	40	42	6420	45	83.5
1517	302	456.5	58	302	456.5	58
1518	875	78.5	86	875	78.5	86
1519	550	38	35	550	38	35
1520	95	72	75	95	72	75
1521	1253	178	175	1253	178	175
1522	136	46	50	136	46	50
1523	73.5	107	114	73.5	107	114
1524	303	111.5	106	303	111.5	106
1525	45	45	45	45	45	45
1526	325.5	633	557	325.5	633	557
1527	639	122.5	63	639	122.5	63
1528	369	67	78	369	67	78
1529	1239	66.5	66	1239	66.5	66
1530	89	110	132	89	110	132
1531	712	98	87	712	98	87
1532	62	45	48	62	45	48
1533	75	111	96	75	111	96
1534	1083	586	523	1083	586	523
1535	106.5	104	116.5	106.5	104	116.5
1536	81	80	80.5	81	80	80.5
1537	117	53	61.5	117	53	61.5
1538	152	67.5	62	152	67.5	62
1539	982.5	78	68	982.5	78	68
1540	49	34	41	49	34	41
1541	99	102	108	99	102	108
1542	527	25	36	527	25	36
1543	43	44.5	44	43	44.5	44
1544	859	64	58.5	859	64	58.5
1545	127	80	118.5	127	80	118.5
1546	117	43.5	47	117	43.5	47
1547	543	63	72.5	543	63	72.5
1548	42.5	38	38	42.5	38	38
1549	69	36	35	69	36	35
1550	403	51	41	403	51	41
1551	856	77	83	856	77	83
1552	69	47	42	69	47	42
1553	130.5	98	103	130.5	98	103
1554	117	104	73	117	104	73
1555	74.5	54	44	74.5	54	44
1556	355	73	66	355	73	66
1557	261.5	122	122	261.5	122	122
1558	852.5	61	58	852.5	61	58
1559	97	41	41	97	41	41
1560	609.5	56	43	609.5	56	43
1561	129.5	115	120	129.5	115	120
1562	534.5	59	61	534.5	59	61
1563	894	110	57	894	110	57
1564	740.5	67	76.5	740.5	67	76.5
1565	59	44	47	59	44	47
1566	105	48.5	44	105	48.5	44
1567	206	51	50	206	51	50
1568	775	69	73	775	69	73
1569	505	51	72	505	51	72
1570	71	93	113.5	71	93	113.5
1571	584.5	80	92.5	584.5	80	92.5
1572	45	32	30	45	32	30
1573	499.5	38	31	499.5	38	31
1574	318	64	94	318	64	94
1575	178	89.5	81	178	89.5	81
1576	74	84.5	88	74	84.5	88
1577	751	83	90	751	83	90
1578	261	63	102	261	63	102
1579	484	40	38	484	40	38
1580	118	145	62.5	118	145	62.5
1581	59	47	51	59	47	51
1582	91	90	90	91	90	90
1583	903	86	96.5	903	86	96.5
1584	62	79	98.5	62	79	98.5
1585	202	135	363	202	135	363
1586	636	113	79	636	113	79
1587	800	74	64.5	800	74	64.5
1588	1083.5	80	66.5	1083.5	80	66.5
1589	76.5	61	77.5	76.5	61	77.5
1590	60	52.5	83	60	52.5	83
1591	468	485	507.5	468	485	507.5
1592	109.5	80	93	109.5	80	93
1593	27	23	28	27	23	28
1594	205.5	98	92	205.5	98	92
1595	38	34	49	38	34	49
1596	1339	141	223	1339	141	223
1597	1921.5	73.5	112	1921.5	73.5	112
1598	203	73	65	203	73	65
1599	277	77	102	277	77	102
1600	73	37	38	73	37	38
1601	271.5	179	133	271.5	179	133
1602	82	63	44	82	63	44
1603	824	56	48	824	56	48
1604	880	53.5	61.5	880	53.5	61.5
1605	398	112	108	398	112	108
1606	112	56.5	50	112	56.5	50
1607	71	68.5	88	71	68.5	88
1608	84	48	59	84	48	59
1609	88	62	60.5	88	62	60.5
1610	956	63.5	74.5	956	63.5	74.5
1611	81.5	43.5	36	81.5	43.5	36
1612	76	46	62	76	46	62
1613	115	129.5	109	115	129.5	109
1614	609	109.5	127	609	109.5	127
1615	157	36.5	38.5	157	36.5	38.5
1616	4269	83	83	1668	49	45
1617	50	37	39	50	37	39
1618	149	53	63	149	53	63
1619	715	351	356	715	351	356
1620	105.5	46	34	105.5	46	34
1621	164.5	56	58	164.5	56	58
1622	387.5	87	91	387.5	87	91
1623	131.5	81	92	131.5	81	92
1624	1076	90	123	1076	90	123
1625	54	40	39.5	54	40	39.5
1626	221.5	80	77.5	221.5	80	77.5
1627	170.5	41	47	170.5	41	47
1628	139.5	70	86.5	139.5	70	86.5
1629	368	81	88.5	368	81	88.5
1630	1074	46	54	1074	46	54
1631	1686	123	129	1686	123	129
1632	134	120.5	118	134	120.5	118
1633	188	143	67	188	143	67
1634	990.5	59	62	990.5	59	62
1635	65	66	72	65	66	72
1636	133	95	99	133	95	99
1637	238	48	52	238	48	52
1638	168.5	55	65	168.5	55	65
1639	112	45	43.5	112	45	43.5
1640	469.5	47	50	469.5	47	50
1641	1051	65.5	74	1051	65.5	74
1642	495	71	103	495	71	103
1643	145	139	145	145	139	145
1644	66	46	53.5	66	46	53.5
1645	161	685.5	83	161	685.5	83
1646	717	532	275	717	532	275
1647	71	40	45	71	40	45
1648	503	210	269	503	210	269
1649	939.5	64	58	939.5	64	58
1650	120	113	116	120	113	116
1651	364	77	88	364	77	88
1652	1153	66	78	1153	66	78
1653	75	42	43	75	42	43
1654	49	43	35	49	43	35
1655	121	173.5	193.5	121	173.5	193.5
1656	78	39	54	78	39	54
1657	135.5	110	102	135.5	110	102
1658	969	47	52	969	47	52
1659	294	78	88	294	78	88
1660	108	44	48	108	44	48
1661	491	39	41	491	39	41
1662	161	118.5	137	161	118.5	137
1663	102	27	29	102	27	29
1664	127	147	179	127	147	179
1665	1091	165	186	1091	165	186
1666	57	47	42	57	47	42
1667	45	36	45	45	36	45
1668	144	50	59	144	50	59
1669	92	51	53	92	51	53
1670	4605	138	76	14	16	22
1671	91	48.5	53.5	91	48.5	53.5
1672	146	203.5	164.5	146	203.5	164.5
1673	132.5	46	53	132.5	46	53
1674	347.5	35	36	347.5	35	36
1675	114	55	58	114	55	58
1676	184	59	52.5	184	59	52.5
1677	49	34	33	49	34	33
1678	973	93	77	973	93	77
1679	1060	93	110	1060	93	110
1680	762	132	179.5	762	132	179.5
1681	73	30	34	73	30	34
1682	1199	91	107	1199	91	107
1683	192	57	78	192	57	78
1684	205	77	66	205	77	66
1685	249	70	104	249	70	104
1686	914	1374	1495	499	743.5	599
1687	226	106	130.5	226	106	130.5
1688	82	49	53	82	49	53
1689	928.5	75	79.5	928.5	75	79.5
1690	458	552	563	458	552	563
1691	220	97	102	220	97	102
1692	896	84	111	896	84	111
1693	57	37	46	57	37	46
1694	293	47	47	293	47	47
1695	1307	88.5	55	1307	88.5	55
1696	67.5	75	88	67.5	75	88
1697	1072	107	150	1072	107	150
1698	60	57	49	60	57	49
1699	92	80	77.5	92	80	77.5
1700	148	125	117	148	125	117
1701	1237	124	146	1237	124	146
1702	40	37	45	40	37	45
1703	139.5	197	239	139.5	197	239
1704	122	143.5	203	122	143.5	203
1705	405	42.5	55	405	42.5	55
1706	47	35	35	47	35	35
1707	887.5	48	86.5	887.5	48	86.5
1708	80.5	60	66	80.5	60	66
1709	303	76	59	303	76	59
1710	102	93	110	102	93	110
1711	1571	60	61.5	1571	60	61.5
1712	87	45	39.5	87	45	39.5
1713	91	41	40	91	41	40
1714	89	43	49	89	43	49
1715	770	87	85	770	87	85
1716	94	68	53	94	68	53
1717	47	37	39	47	37	39
1718	47.5	42	114	47.5	42	114
1719	90	51	45	90	51	45
1720	96.5	65	62.5	96.5	65	62.5
1721	104.5	45	56.5	104.5	45	56.5
1722	1138.5	159	168.5	1138.5	159	168.5
1723	459	43	45	459	43	45
1724	261.5	74.5	67	261.5	74.5	67
1725	988.5	102.5	118.5	988.5	102.5	118.5
1726	148	125.5	82.5	148	125.5	82.5
1727	150	226	221	150	226	221
1728	67	56	45	67	56	45
1729	2597.5	67	80	2597.5	67	80
1730	167	83	65.5	167	83	65.5
1731	71	41	47	71	41	47
1732	1619.5	36.5	44	1619.5	36.5	44
1733	199	44	55	199	44	55
1734	2739	61	64	2739	61	64
1735	53	33.5	32	53	33.5	32
1736	95	50	61	95	50	61
1737	65	57	59	65	57	59
1738	956	62	82	956	62	82
1739	172.5	95	90	172.5	95	90
1740	546	761	746	546	761	746
1741	138	67	65	138	67	65
1742	1451	117	132	1451	117	132
1743	93	64	65	93	64	65
1744	77	44	75	77	44	75
1745	74	45	46	74	45	46
1746	458	54	116	458	54	116
1747	97.5	67.5	42.5	97.5	67.5	42.5
1748	103	33	36	103	33	36
1749	430.5	59	69	430.5	59	69
1750	103	40	41	103	40	41
1751	96	41	48	96	41	48
1752	942	69	75	942	69	75
1753	110	82	80.5	110	82	80.5
1754	68	41	42	68	41	42
1755	83	45	56	83	45	56
1756	198	69	62	198	69	62
1757	1037	74.5	95	1037	74.5	95
1758	200.5	65	57	200.5	65	57
1759	243	171.5	89	243	171.5	89
1760	353	68	59	353	68	59
1761	78	62	69	78	62	69
1762	105	80	98	105	80	98
1763	6830	51	57	2190.5	90	84
1764	1014	72	89.5	1014	72	89.5
1765	977	74.5	84.5	977	74.5	84.5
1766	194	48.5	61	194	48.5	61
1767	129	106.5	91	129	106.5	91
1768	88.5	39	44	88.5	39	44
1769	2055	69	133	2055	69	133
1770	143	59	60	143	59	60
1771	96	46	45	96	46	45
1772	1575	373	238	1575	373	238
1773	69.5	48	58	69.5	48	58
1774	139	41	49	139	41	49
1775	864	53	59	864	53	59
1776	216	57	64	216	57	64
1777	100.5	47	50	100.5	47	50
1778	6753.5	98	156	4017	48	74	4880	135.5	453
1779	209.5	122.5	96.5	209.5	122.5	96.5
1780	176	131	168.5	176	131	168.5
1781	876.5	148	216.5	876.5	148	216.5
1782	239	49.5	55	239	49.5	55
1783	75	76	78	75	76	78
1784	385.5	61	61	385.5	61	61
1785	53	49	41	53	49	41
1786	64	45.5	57	64	45.5	57
1787	1149	319	152	1149	319	152
1788	431	629	613	431	629	613
1789	96	38	58	96	38	58
1790	1031	48	60	1031	48	60
1791	96	45	51	96	45	51
1792	111	66.5	77	111	66.5	77
1793	44	43	36	44	43	36
1794	239	159.5	188	239	159.5	188
1795	59	48	53	59	48	53
1796	111	67	67	111	67	67
1797	93	61	64	93	61	64
1798	827	287	340	827	287	340
1799	63	34	36	63	34	36
1800	79	65	80.5	79	65	80.5
1801	642	95.5	108.5	642	95.5	108.5
1802	276	45	53.5	1163	52	66
1803	306	45	52	306	45	52
1804	106	50	58.5	106	50	58.5
1805	258	96	85	258	96	85
1806	3044.5	612	580	2194	162	496
1807	38	29.5	34	38	29.5	34
1808	255	35	101	1004.5	254	291
1809	672	47.5	49	672	47.5	49
1810	320.5	162	97	320.5	162	97
1811	84	66	81.5	84	66	81.5
1812	92.5	54.5	47	92.5	54.5	47
1813	57	53.5	63	57	53.5	63
1814	120.5	109	101.5	120.5	109	101.5
1815	64	31	33	64	31	33
1816	70	61	61	70	61	61
1817	187	33	32	970.5	114	155.5
1818	102	48	65	102	48	65
1819	168	81	83	168	81	83
1820	84	40	52	84	40	52
1821	131.5	81	75	131.5	81	75
1822	55.5	55	49	55.5	55	49
1823	888	53	62	888	53	62
1824	55	41	43	55	41	43
1825	58	52	77	58	52	77
1826	146	126	129	146	126	129
1827	1020	77	71.5	1020	77	71.5
1828	138.5	45	41	138.5	45	41
1829	457	57	76	457	57	76
1830	57	49	51	57	49	51
1831	161.5	57	71	161.5	57	71
1832	68	71.5	76	68	71.5	76
1833	881	106.5	105	80	50	61
1834	349	203	174.5	349	203	174.5
1835	161	60	58.5	161	60	58.5
1836	62	41	44	62	41	44
1837	925	108	99	925	108	99
1838	42	45.5	39	42	45.5	39
1839	95	28	35	95	28	35
1840	41	37	40	41	37	40
1841	722.5	1038	394	722.5	1038	394
1842	2505	68	52	2505	68	52
1843	435	119	113	435	119	113
1844	1967	68	84	1967	68	84
1845	447.5	47.5	47	447.5	47.5	47
1846	57	39	41	57	39	41
1847	201	42	46	201	42	46
1848	77	66	79	77	66	79
1849	1210	212.5	267	1210	212.5	267
1850	38	29	39	38	29	39
1851	82	38	35	82	38	35
1852	95.5	43.5	58	95.5	43.5	58
1853	114	112	123	114	112	123
1854	42	36.5	37	42	36.5	37
1855	68.5	156	61	68.5	156	61
1856	3090	73	77	2477	54.5	71
1857	96.5	35	38	96.5	35	38
1858	155	80	75	155	80	75
1859	1995	58	67	1995	58	67
1860	864	71	53	864	71	53
1861	155	69	58	155	69	58
1862	1123	52	63.5	1123	52	63.5
1863	88.5	54.5	182	88.5	54.5	182
1864	1006	44	43	1006	44	43
1865	67	49	57	67	49	57
1866	48.5	36	41.5	48.5	36	41.5
1867	857	83	91.5	857	83	91.5
1868	463	38	39	463	38	39
1869	230	129	155.5	230	129	155.5
1870	66	41	37	66	41	37
1871	363.5	118	112	363.5	118	112
1872	40	45	44	40	45	44
1873	54	35	52	54	35	52
1874	77	55	57	77	55	57
1875	923	89.5	104.5	923	89.5	104.5
1876	83	81	81.5	83	81	81.5
1877	1336	38	42	1336	38	42
1878	197	144.5	144	197	144.5	144
1879	123	59	96	123	59	96
1880	64	40.5	43	64	40.5	43
1881	104	53	54	104	53	54
1882	981	131.5	153	981	131.5	153
1883	110	111	85	110	111	85
1884	92	44	54.5	92	44	54.5
1885	96	74	100	96	74	100
1886	94.5	100	132.5	94.5	100	132.5
1887	42.5	28	31	42.5	28	31
1888	1003	49	74	1003	49	74
1889	922	72.5	118	922	72.5	118
1890	283	115.5	89	283	115.5	89
1891	106	64	70	106	64	70
1892	170	210	267	170	210	267
1893	71	53	60.5	71	53	60.5
1894	870	72.5	84	870	72.5	84
1895	140	78	70	140	78	70
1896	44.5	30	37	44.5	30	37
1897	100	72.5	66	100	72.5	66
1898	1075.5	56	55.5	1075.5	56	55.5
1899	158	42	47	158	42	47
1900	81	59.5	56.5	81	59.5	56.5
1901	277.5	43	42	277.5	43	42
1902	45	39	47	45	39	47
1903	45	34	49	45	34	49
1904	112	54.5	45	112	54.5	45
1905	60	36	49	60	36	49
1906	1472	95	105	1472	95	105
1907	142.5	89	88	142.5	89	88
1908	287.5	39.5	44	287.5	39.5	44
1909	314	68	69	314	68	69
1910	221.5	30	34	221.5	30	34
1911	900	92	106	900	92	106
1912	112	57.5	56	112	57.5	56
1913	168	84	106	168	84	106
1914	64	45	45	64	45	45
1915	137.5	76	83	137.5	76	83
1916	399	66	64	399	66	64
1917	1025	45	44.5	1025	45	44.5
1918	71	54	52	71	54	52
1919	173.5	41.5	49	173.5	41.5	49
1920	5792.5	54.5	58	3763	107	97
1921	62.5	52	54.5	62.5	52	54.5
1922	857	59	62.5	857	59	62.5
1923	271	49.5	201.5	271	49.5	201.5
1924	1077	298	291	1077	298	291
1925	962	85	71	962	85	71
1926	128	40	44	128	40	44
1927	125	62	67	125	62	67
1928	295	74	67.5	295	74	67.5
1929	961.5	64	82.5	961.5	64	82.5
1930	87.5	61	65	87.5	61	65
1931	205	59	75.5	205	59	75.5
1932	118	95	94	118	95	94
1933	55	40	42.5	55	40	42.5
1934	692	177	216.5	692	177	216.5
1935	554	40	35	554	40	35
1936	45	37	48	45	37	48
1937	851.5	61	71	851.5	61	71
1938	58	64	67	58	64	67
1939	876	56	68.5	876	56	68.5
1940	1189.5	54	61.5	1189.5	54	61.5
1941	126	64	70	126	64	70
1942	130	174	162.5	130	174	162.5
1943	182	45	57	182	45	57
1944	235	81	64	235	81	64
1945	2085	71	61	2085	71	61
1946	138	115	283.5	138	115	283.5
1947	103	72	82.5	103	72	82.5
1948	121.5	62	63	121.5	62	63
1949	1022	57	56	1022	57	56
1950	100.5	43.5	67	100.5	43.5	67
1951	928.5	62	75	928.5	62	75
1952	445	92	105	445	92	105
1953	54	36	43.5	54	36	43.5
1954	162	60	59.5	162	60	59.5
1955	768	60	62	768	60	62
1956	37	36	48	37	36	48
1957	910	56.5	53.5	910	56.5	53.5
1958	980.5	29	38	980.5	29	38
1959	71	42.5	71	71	42.5	71
1960	74	45	50	74	45	50
1961	518.5	60	73	518.5	60	73
1962	113.5	88	95	113.5	88	95
1963	216	261.5	266	216	261.5	266
1964	850.5	55	51	850.5	55	51
1965	72	43	73	72	43	73
1966	570.5	884	957	570.5	884	957
1967	173.5	77	82	173.5	77	82
1968	112	41	48.5	112	41	48.5
1969	94	52	57	94	52	57
1970	71	82	99	71	82	99
1971	1972	523	530	1972	523	530
1972	116	67	72.5	116	67	72.5
1973	835	45	76	835	45	76
1974	143	39	31	143	39	31
1975	131	51	55	131	51	55
1976	93	76	90	93	76	90
1977	77	64	64	77	64	64
1978	911	65	78.5	911	65	78.5
1979	58	47.5	209	58	47.5	209
1980	62	61	73	62	61	73
1981	970	108	99.5	970	108	99.5
1982	174	71	54	174	71	54
1983	57.5	41	51.5	57.5	41	51.5
1984	37.5	41	35	37.5	41	35
1985	72	44	53	72	44	53
1986	860.5	82.5	94	860.5	82.5	94
1987	89	69	86.5	89	69	86.5
1988	1425	257	228	1425	257	228
1989	36	29	33	36	29	33
1990	77	37	40	77	37	40
1991	921	93	182	921	93	182
1992	924	114	128	924	114	128
1993	2606	77	99.5	2606	77	99.5
1994	255	84	262	255	84	262
1995	623	52	49	623	52	49
1996	1242	477	504	1242	477	504
1997	524	43	61	524	43	61
1998	369	120	129	369	120	129
1999	366	66	77	366	66	77
[truncated: 5,023 more rows]
